# Supplementary material for: Interleukin-11 signaling promotes cellular reprogramming and limits fibrotic scarring during tissue regeneration
Source: Sci Adv. 2021 Sep 8;7(37):eabg6497. doi: 10.1126/sciadv.abg6497 (PMC8442930; doi:10.1126/sciadv.abg6497)
Supplement: Supplementary file 2 — Tables S1 to S6 [file sciadv.abg6497_tables_s1_to_s6.zip]

Archive with 6 entries (6 files):
- sciadv.abg6497_Table_S6.docx
- sciadv.abg6497_Table_S1.xlsx
- sciadv.abg6497_Table_S2.xlsx
- sciadv.abg6497_Table_S3.xlsx
- sciadv.abg6497_Table_S4.xlsx
- sciadv.abg6497_Table_S5.xlsx
