# Supplementary material for: Interleukin-11 signaling promotes cellular reprogramming and limits fibrotic scarring during tissue regeneration
Source: Sci Adv. 2021 Sep 8;7(37):eabg6497. doi: 10.1126/sciadv.abg6497 (PMC8442930; doi:10.1126/sciadv.abg6497)
Supplement: Supplementary file 2 — Tables S1 to S6 [file sciadv.abg6497_tables_s1_to_s6.zip › sciadv.abg6497_Table_S1.xlsx]

## Sheet: Co-regulated gene list
Probe ID	Fold change (Exercise/Control)	Fold change (96 hpci/Control)	Description	Human gene symbol
A_15_P545132	9.31145	11.6096	IFI27 interferon, alpha-inducible protein 27 Novel protein with a Interferon-induced 6-16 family domain [Source:UniProtKB/TrEMBL;Acc:B8A494] [ENSDART00000111199]	IFI27
A_15_P657581	6.59922	7.84088	Danio rerio IFI6 interferon, alpha-inducible protein 6 zgc:152791 (zgc:152791), mRNA [NM_001007133]	IFI6
A_15_P633181	4.77653	6.91988	CD9 like antigen with a potential role in myobl. Fusion Danio rerio zgc:65811 CD9 antigen (zgc:65811), mRNA [NM_200552]	CD9
A_15_P552552	4.25637	20.6757	Danio rerio signal transducer and activator of transcription 1b (stat1b), mRNA [NM_200091]	STAT1
A_15_P100671	3.81039	8.42779	Danio rerio CD9 like (TM4SF proteins such as CD9 and CD81 appear to promote muscle cell fusion and support myotube maintenance) surface antigen zgc:65811 (zgc:65811), mRNA [NM_200552]	CD9
A_15_P154771	3.68287	5.32963	cd9l Danio rerio zgc:65811 (zgc:65811), mRNA [NM_200552]	CD9
A_15_P462275	3.43479	2.39997	kelch-like 29 (Drosophila) [Source:HGNC Symbol;Acc:29404] [ENSDART00000124298]	KLHL29
A_15_P401765	3.36958	2.2755	LRRC3B leucine rich repeat containing 3B nao65e06.y1 Zebrafish Posterior segment. Unnormalized (nao) Danio rerio cDNA clone nao65e06 5', mRNA sequence [DN895322]	LRRC3B
A_15_P508093	3.04168	8.87022	Danio rerio topoisomerase (DNA) II alpha (top2a), mRNA [NM_001003834]	TOP2A
A_15_P627971	2.0208	10.6994	Danio rerio cytochrome P450, family 27, subfamily C, polypeptide 1 (cyp27c1), mRNA [NM_001113337]	CYP27C1
A_15_P595557	2.99149	2.68584	Rep: G protein-activated inward rectifier potassium channel 1 (GIRK1) (Potassium channel, inwardly rectifying subfamily J member 3) (Inward rectifier K(+) channel Kir3.1). - Takifugu rubripes, partial (88%) [TC398805]	GIRK1
A_15_P151331	2.98261	4.97225	GTPase Danio rerio myxovirus (influenza virus) resistance E (mxe), mRNA [NM_182867]	MXE
A_15_P675493	2.89717	6.14646	Rep: Chromosome undetermined SCAF9380, whole genome shotgun sequence - Tetraodon nigroviridis (Green puffer), partial (36%) [TC376951]	-
A_15_P310796	2.88916	12.815	GTPase, IMAP family member 7 Putative uncharacterized protein Fragment [Source:UniProtKB/TrEMBL;Acc:A3KNL1] [ENSDART00000058879]	GIMAP7
A_15_P217296	2.85077	2.23991	cartilage oligomeric matrix protein comp (cartilage oligomeric matrix protein; May play a role in the structural integrity of cartilage via its interaction with other extracellular matrix proteins such as the collagens and fibronectin. Can mediate the interaction of chondrocytes with the cartilage extracellular matrix through interaction with cell surface integrin receptors. Could play a role in …	COMP
A_15_P149586	2.82115	4.87038	Danio rerio stathmin 1a (stmn1a), mRNA [NM_001040375]	STMN1
A_15_P110417	2.79362	2.55353	Apolipoprotein Eb Precursor Danio rerio cDNA clone IMAGE:7286037. [BC153962]	APOEB
A_15_P620146	2.78187	3.17535	H1 histone family, member 0 Danio rerio zgc:65861 (zgc:65861), mRNA [NM_199552]	H1F0
A_15_P631911	2.74377	12.0065	anillin, actin binding protein Danio rerio si:ch211-197n10.2 (si:ch211-197n10.2), mRNA [NM_001102676]	ANLN
A_15_P403565	2.71896	6.18229	Cytoskeleton-associated protein 2 (Tumor-associated microtubule- associated protein) (CTCL tumor antigen se20-10). - Takifugu rubripes, partial (66%) [TC378794]	CKAP2
A_15_P156241	2.63911	2.69879	solute carrier family 2 (facilitated glucose transporter), member 13 [Source:HGNC Symbol;Acc:15956] [ENSDART00000122593]	SLC2A13
A_15_P306636	2.53873	9.54474	Danio rerio cyclin-dependent kinase 1 (cdk1), mRNA [NM_212564]	CDK1
A_15_P120756	2.45168	2.58058	Danio rerio G-protein coupled receptor 173 (gpr173), mRNA [NM_131498]	GPR173
A_15_P754826	2.35997	2.71665	Danio rerio actin, alpha 1b, skeletal muscle (acta1b), mRNA [NM_214784]	ACTA1
A_15_P678986	2.35006	2.92047	interferon alpha-inducible protein 27-like AGENCOURT_30676788 NIH_ZGC_14 Danio rerio cDNA clone IMAGE:7405308 5', mRNA sequence [CO957215]	IFI27L2
A_15_P135361	2.33685	2.54736	Rep: Sarcalumenin precursor. - Takifugu rubripes, partial (86%) [TC381913]	SRL
A_15_P596307	2.32463	9.2869	microfibrillar-associated protein 2 [Source:RefSeq peptide;Acc:NP_001034446] [ENSDART00000082471]	MFAP2
A_15_P108587	2.21527	2.49909	Danio rerio midnolin (midn), mRNA [NM_207052]	MIDN
A_15_P700321	2.1809	3.22812	Danio rerio heterogeneous nuclear ribonucleoprotein A/B (hnrnpab), mRNA [NM_212587]	HNRNPAB
A_15_P174606	2.17147	3.91144	Danio rerio MUS81 endonuclease homolog (checkpoint kinase associated) (yeast) (mus81), mRNA [NM_213518]	MUS81
A_15_P185791	2.16928	3.94913	PREDICTED: Danio rerio signal transducer and activator of transcription 2 (stat2), mRNA [XM_688485]	STAT2
A_15_P627411	2.16288	6.19636	Histone 1h1e Danio rerio zgc:153405 (zgc:153405), mRNA [NM_001045378]	HIST1H1E
A_15_P156331	2.15046	11.9245	coagulation factor Danio rerio zgc:152982 (zgc:152982), mRNA [NM_001076711]	F13A1
A_15_P145996	2.1426	10.2515	Novel protein similar to non-vertebrate ubiquitin family [Source:UniProtKB/TrEMBL;Acc:A2BHB8] [ENSDART00000130554]	ISG15
A_15_P630791	2.12815	3.71548	Danio rerio myxovirus (influenza virus) resistance C (mxc), mRNA [NM_001007284]	MXC
A_15_P195781	2.11529	2.09298	Danio rerio kif1-binding protein (kbp) (probably mito related), mRNA [NM_001013462]	KIFBP
A_15_P635461	2.11126	6.18575	histone cluster 1, H1b Danio rerio zgc:153405 (zgc:153405), mRNA [NM_001045378]	HIST1H1B
A_15_P237981	2.11109	2.01863	KIAA1432; (TGF-ß) Required for phosphorylation and localization of GJA1	KIAA1432
A_15_P582052	2.10555	2.27495	probably CD84 (cell adhesion - proliferation) or SLAM7 Rep: SJCHGC03028 protein - Schistosoma japonicum (Blood fluke), partial (42%) [TC382353]	CD84
A_15_P624076	2.10552	6.98057	Danio rerio cyclin A2 (ccna2), mRNA [NM_152949]	CCNA2
A_15_P705451	2.06538	2.4982	Danio rerio midnolin (midn), mRNA [NM_207052]	MIDN
A_15_P660556	2.04949	2.40534	h4 - histone cluster 1 Danio rerio zgc:163040 (zgc:163040), mRNA [NM_001089569]	HIST1H4
A_15_P370340	2.02286	3.38161	Novel protein similar to potassium channel tetramerisation domain containing 3 (KCTD3) Fragment [Source:UniProtKB/TrEMBL;Acc:Q1MTG1] [ENSDART00000086164]	KCTD3
A_15_P625206	2.01462	3.112	Danio rerio toll-like receptor 5b (tlr5b), mRNA [NM_001130595]	TLR5
A_15_P162231	2.00517	2.77139	Danio rerio transmembrane protein 88 b (tmem88b), mRNA [NM_001077144]	TMEM88
A_15_P106239	1.81	8.24436	Danio rerio cyclin B1 (ccnb1), mRNA [NM_131513]	CCNB1
A_15_P630301	-2.08403	-2.05481	Eif4ebp2 eukaryotic translation initiation factor 4E binding protein 2 Gene; Regulates eIF4E activity by preventing its assembly into the eIF4F complex. Mediates the regulation of protein translation by hormones, growth factors and other stimuli that signal through the MAP kinase pathway (By similarity) Danio rerio zgc:56330 (zgc:56330), mRNA [NM_199683]	EIF4EBP2
A_15_P101922	-2.02218	-2.40467	hairy and enhancer of split 1 (her9) (Drosophila) Gene; Transcriptional repressor of genes that require a bHLH protein for their transcription. May act as a negative regulator of myogenesis by inhibiting the functions of MYOD1 and ASH1 (By similarity). Binds DNA on N-box motifs: 5'-CACNAG-3' with high affinity and on E-box motifs: 5'-CANNTG-3' with low affinity Danio rerio hairy-related 9 (her9),…	HES1
A_15_P673521	-2.58717	-3.127	PREDICTED: Danio rerio wu:fb16h09 (wu:fb16h09), mRNA [XM_684842]	NDNF
A_15_P113561	-2.70978	-2.13835	ferritin heavy chain 1 Gene; Stores iron in a soluble, non-toxic, readily available form. Important for iron homeostasis. Has ferroxidase activity. Iron is taken up in the ferrous form and deposited as ferric hydroxides after oxidation. Also plays a role in delivery of iron to cells. Mediates iron uptake in capsule cells of the developing kidney Danio rerio zgc:109934 (zgc:109934), mRNA [NM_00102…	FTH1
A_15_P304426	-2.65054	-3.20969	neuron-derived neurotrophic factor PREDICTED: Danio rerio wu:fb16h09 (wu:fb16h09), mRNA [XM_684842]	NDNF
A_15_P683191	-3.19252	-8.56744	PREDICTED: similar to dopamine receptor FDR202-P00029-DEPE-F_B03 FDR202 Danio rerio cDNA clone FDR202-P00029-BR_B03 5', mRNA sequence [EH546362]	D2R
A_15_P621916	-4.24589	-4.25634	Danio rerio leukocyte cell-derived chemotaxin 2 like (lect2l), mRNA [NM_001048055]	LECT2
A_15_P187701	-2.43827	-3.75976	Danio rerio glucose-6-phosphatase b, catalytic (g6pcb) Rep: LOC563180 protein - Danio rerio (Zebrafish) (Brachydanio rerio), partial (79%) [TC375788]	G6PC
A_15_P754146	-2.55239	-2.74164	Danio rerio lipoprotein lipase (lpl), mRNA [NM_131127]	LPL
A_15_P758096	-3.42368	-10.5731	FDR202-P00029-DEPE-F_B03 FDR202 Danio rerio cDNA clone FDR202-P00029-BR_B03 5', mRNA sequence [EH546362]	-
A_15_P117042	-2.04285	-2.01383	Danio rerio suppression of tumorigenicity 13 (colon carcinoma) (Hsp70 interacting protein) (st13), mRNA [NM_199769]	ST13
A_15_P496122	-2.34514	-2.72482	Danio rerio B-cell translocation gene 2 (btg2), mRNA [NM_130922]	BTG2
A_15_P749991	-2.52189	-18.008	Danio rerio insulin-like growth factor binding protein 1b (igfbp1b), mRNA [NM_001098257]	IGFBP1
A_15_P625946	-6.822	-2.27446	Danio rerio heat shock protein, alpha-crystallin-related, b8 (hspb8), mRNA [NM_001100957]	HSPB8
A_15_P666131	-3.34326	-3.687	Danio rerio nephrosin, mRNA (cDNA clone MGC:192017 IMAGE:100060326), complete cds. [BC164842]	NPSN
A_15_P658811	-2.103	-2.451	Danio rerio B-cell translocation gene 2 (btg2), mRNA [NM_130922]	BTG2
A_15_P205321	-2.40592	-466.841	Danio rerio proteasome (prosome, macropain) subunit, beta type, 9b (psmb9b), mRNA [NM_131678]	PSMB9
A_15_P631996	-2.01794	-4.73992	Danio rerio lysozyme (lyz), mRNA [NM_139180]	LYZ
A_15_P269846	-4.01648	-3.83562	leukocyte cell-derived chemotaxin 2 [Source:HGNC Symbol;Acc:6550] [ENSDART00000124538]	LECT2
A_15_P102590	-3.23693	-2.06733	Danio rerio heat shock protein 90-alpha 1 (hsp90a.1), mRNA [NM_131328]	HSP90
A_15_P397325	-2.58744	-4.02699	Danio rerio insulin-like growth factor binding protein 6b (igfbp6b), mRNA [NM_001161402]	IGFBP6
A_15_P175816	-2.19402	-430.107	proteasome beta 8 subunit isoform E1 proprotein Danio rerio zgc:110346 (zgc:110346), mRNA [NM_001017791]	PSMB8
A_15_P656751	-2.29603	-396.214	Danio rerio proteasome subunit beta type 8 zgc:110346 (zgc:110346), mRNA [NM_001017791]	PSMB8
A_15_P204426	-2.31219	-3.59902	PREDICTED: Danio rerio kelch-like protein 38-like (LOC563341), mRNA [XM_686705]	KLHL38
A_15_P654616	-2.25512	-2.17594	Danio rerio fatty acid binding protein 7, brain, a (fabp7a), mRNA [NM_131605]	FABP7
A_15_P103679	-2.13697	-4.8308	Danio rerio si:ch211-217g15.2 (si:ch211-217g15.2), mRNA [NM_001004530]	FUOM
A_15_P620061	-20.5822	-20.5625	Danio rerio protein N-terminal asparagine amidohydrolase zgc:77869 (zgc:77869), mRNA [NM_200851]	NTAN1
A_15_P299476	-2.36962	-3.57118	CR926892 PJR-Z1+Z2 Danio rerio cDNA clone 210-C06-2, mRNA sequence [CR926892]	-
A_15_P120089	-2.5038	-22.8714	Danio rerio sarcoglycan, gamma (sgcg), mRNA [NM_001003748]	SGCG
A_15_P189366	-5.42501	-21.2166	tumor necrosis factor receptor superfamily, member 14 (human 14/6b?)	TNFRSF14
A_15_P399525	-2.50346	-3.91383	cystatin B (stefin B) FDR107-P00061-DEPE-F_L08 FDR107 Danio rerio cDNA clone FDR107-P00061-BR_L08 5', mRNA sequence [EH505792]	CSTB
A_15_P669726	-3.34727	-3.04949	Danio rerio nephrosin (npsn), transcript variant 2, mRNA [NM_205756]	NPSN
A_15_P637146	-2.1103	-3.2396	CD276 antigen Gene; Modulates T-cell-mediated immune responses and the development of acute and chronic transplant rejection. Play a positive regulatory role in bone formation and has a dual role in the bone-immune interface. Induces antitumor immunity as it activates both acquired and innate immunity leading to natural killer cell and CD8 T-cell dependent killing of tumor cells Danio rerio si:dk…	CD276
A_15_P103119	-2.24539	-2.37472	Danio rerio B-cell translocation gene 2 (btg2), mRNA [NM_130922]	BTG2
A_15_P162361	-2.20936	-3.44755	Danio rerio growth arrest and DNA-damage-inducible, gamma (gadd45g), mRNA [NM_205691]	GADD45G
A_15_P399845	-3.14663	-18.484	Cystatin-like domain; Cystatins are a family of cysteine protease inhibitors that occur mainly as single domain	-
A_15_P658461	-2.36716	-2.41826	Danio rerio frizzled homolog 3, mRNA (cDNA clone MGC:174969 IMAGE:8995863), complete cds. [BC161660]	FZD3
A_15_P206281	-4.36883	-5.34318	CUE domain-containing 1 (phys. Interacts with inhibitor of kappa light polypeptide gene enhancer in B-cells, kinase gamma; Regulatory subunit of the IKK core complex which phosphorylates inhibitors of NF-kappa-B thus leading to the dissociation of the inhibitor/NF-kappa-B complex and ultimately the degradation of the inhibitor. Also considered to be a mediator for TAX activation of NF-kappa-B. Co…	CUEDC1
A_15_P103427	-3.00016	-2.19812	Danio rerio coagulation factor V (f5), mRNA [NM_001007208]	F5
A_15_P209266	-20.5428	-2.80938	Danio rerio matrix metalloproteinase 13a (mmp13a), mRNA [NM_201503]	MMP13
A_15_P689856	-2.38068	-3.70535	Rep: Histone deacetylase 11 (HD11). - Takifugu rubripes, partial (50%) [TC404515]	HDAC11
A_15_P670166	-5.19274	-2.25046	Fc receptor, IgE, low affinity II, alpha polypeptide Gene; This receptor has essential roles in the regulation of IgE production and in the differentiation of B-cells (it is a B- cell-specific antigen) Danio rerio zgc:172053 (zgc:172053), mRNA [NM_001111242]	FCER2
A_15_P631546	-7.06922	-18.7737	thyroid hormone responsive (SPOT14 homolog, rat); May play an important role in lipogenesis Danio rerio zgc:193616 (zgc:193616), mRNA [NM_001130789]	THRSP
A_15_P378065	-8.83445	-2.51038	repetitive bullshit Danio rerio zgc:174862 (zgc:174862), mRNA [NM_001122622]	-
A_15_P113807	-3.08837	-8.83973	Danio rerio protein phosphatase 1, regulatory (inhibitor) subunit 14A zgc:73377 (zgc:73377), mRNA [NM_200810]	PPP1R14A
A_15_P188701	-3.15455	-2.84675	PREDICTED: Danio rerio microfibrillar-associated protein 4-like (LOC100007511), mRNA [XM_001345911]	MFAP4
A_15_P102880	-2.11811	-2.33977	Danio rerio fatty acid binding protein 7, brain, a (fabp7a), mRNA [NM_131605]	FABP7
A_15_P681476	-2.22774	-10.312	Novel protein similar to H.sapeins NR1D2, nuclear receptor subfamily 1, group D, member 2 (NR1D2) [Source:UniProtKB/TrEMBL;Acc:B8A510] [ENSDART00000126988]	NR1D2
A_15_P111404	-2.13868	-3.59202	Danio rerio vacuolar protein sorting 53 homolog (S. cerevisiae) (vps53), mRNA [NM_001007458]	VPS53
A_15_P663691	-5.9373	-3.94685	Danio rerio nephrosin (npsn), transcript variant 1, mRNA [NM_001077779]	NPSN
A_15_P176801	-4.09807	-6.3149	Danio rerio OCIA domain containing 2 (ociad2), mRNA [NM_001044856]	OCIAD2
A_15_P119600	-2.46372	-2.60987	insulin-like growth factor binding protein 6b fj15c08.x1 Zebrafish adult olfactory Danio rerio cDNA 3', mRNA sequence [AW232171]	IGFBP6
A_15_P113448	-4.05595	-2.4568	Danio rerio crystallin, beta A1a (cryba1a), mRNA [NM_001002410]	CRYBA1
A_15_P628801	-2.46051	-2.36748	Danio rerio fatty acid binding protein 7, brain, a (fabp7a), mRNA [NM_131605]	FABP7
A_15_P665681	-2.80242	-3.98866	Danio rerio CDKN1A interacting zinc finger protein 1 (ciz1), mRNA [NM_213525]	CIZ1
A_15_P137696	-2.05976	-2.92226	PREDICTED: Danio rerio similar to Ribonuclease inhibitor (LOC568716), mRNA [XM_692061]	-
A_15_P537847	-2.22669	-34.9284	CT596419 ZF_mu Danio rerio cDNA clone ZF_mu_81e20 3', mRNA sequence [CT596419]	-
A_15_P669096	-2.50837	-6.57219	Danio rerio cDNA, clone cssl:d0632. [CU638766]	-
A_15_P118830	-2.31375	-3.16249	Danio rerio nephrosin (npsn), transcript variant 2, mRNA [NM_205756]	NPSN
A_15_P365000	-2.94616	-11.1729	Danio rerio glypican 1 Gene; Cell surface proteoglycan that bears heparan sulfate. May play an important role in the trophic and injury responses of neurons (By similarity) zgc:122977 (zgc:122977), mRNA [NM_001037373]	GPC1
A_15_P307356	-6.71141	-3.27442	minor similarity to proteoglycan 4 FDR103-P00055-DEPE-F_E12 FDR103 Danio rerio cDNA clone FDR103-P00055-BR_E12 5', mRNA sequence [EH451341]	-
A_15_P405435	-2.58379	-6.36281	Danio rerio unc-51-like kinase 1a (C. elegans) (ulk1a), mRNA [NM_001130631]	ULK1
A_15_P366710	-2.37341	-2.03781	Danio rerio MIF4G domain containing a (mif4gda), mRNA [NM_200384]	MIF4
A_15_P187296	-5.71675	-21.4481	Rep: Fertilization envelope outer layer protein - Cyprinus carpio (Common carp), partial (26%) [TC434507]	-
A_15_P697181	-2.25411	-2.00991	LIM domain containing 2 Rep: Zgc:153639 - Danio rerio (Zebrafish) (Brachydanio rerio), complete [TC375012]	LIMD2
A_15_P201771	-3.88182	-2.27226	Fc receptor, IgE, low affinity II, alpha polypeptide Gene; This receptor has essential roles in the regulation of IgE production and in the differentiation of B-cells (it is a B- cell-specific antigen) Danio rerio zgc:172053 (zgc:172053), mRNA [NM_001111242]	-
A_15_P685886	-2.63548	-4.33838	PREDICTED: Danio rerio endothelin converting enzyme 1-like (LOC793465), partial mRNA [XM_001333192]	ECE1
A_15_P726616	-2.05389	-3.02419	Danio rerio zgc:162271 (zgc:162271), mRNA [NM_001089373]	CUEDC1
A_15_P102638	-3.57279	-2.45548	Danio rerio coagulation factor V (f5), mRNA [NM_001007208]	F5
A_15_P323006	-2.34887	-33.4766	dual-specificity tyrosine-(Y)-phosphorylation regulated kinase 1A, b CT685868 ZF_mu Danio rerio cDNA clone ZF_mu_231l17 5', mRNA sequence [CT685868]	DYRK1A
A_15_P623981	-2.02983	-3.34251	Danio rerio misato homolog 1 (Drosophila) (msto1), mRNA [NM_199887]	MSTO1
A_15_P106002	-2.59495	-58.9446	xylulokinase Danio rerio zgc:64119 (zgc:64119), mRNA [NM_200379]	XYLB
A_15_P628611	-2.32309	-2.07669	Danio rerio solute carrier family 19, member 3 (slc19a3), mRNA [NM_001044707]	SLC19A3
A_15_P573652	-6.30876	-2.64669	pregnancy specific glycoprotein 16 Gene Zgc:172133 protein [Source:UniProtKB/TrEMBL;Acc:A8WG19] [ENSDART00000081687]	PSG16
A_15_P449700	-2.85846	-2.28313	FDR306-P00016-DEPE-F_L07 FDR306 Danio rerio cDNA clone FDR306-P00016-BR_L07 5', mRNA sequence [EH584150]	-
A_15_P637411	-4.42831	-3.78964	Danio rerio myeloid-specific peroxidase (mpx), mRNA [NM_212779]	MPX
A_15_P412605	-2.38983	-2.85573	Rep: UPF0467 protein C5orf32 homolog - Xenopus tropicalis (Western clawed frog) (Silurana tropicalis), partial (41%) [TC380871]	-
A_15_P493577	-2.36992	-4.33907	AGENCOURT_20636200 NIH_ZGC_17 Danio rerio cDNA clone IMAGE:7235170 5', mRNA sequence [CN020395]	-
A_15_P182516	-11.3213	-7.21682	PREDICTED: Danio rerio hypothetical LOC100002275 (LOC100002275), mRNA [XM_001342065]	-
A_15_P695651	-6.57386	-47.1878	Ppp1r3c FDR107-P00049-DEPE-F_H16 FDR107 Danio rerio cDNA clone FDR107-P00049-BR_H16 5', mRNA sequence [EH501298]	PPP1R3C
A_15_P620681	-26.4511	-5.50655	Danio rerio lectin, galactoside-binding, soluble, 1 (galectin 1)-like 1 (lgals1l1), mRNA [NM_001005958]	LGALS1L1
A_15_P695121	-2.17781	-2.37799	Danio rerio cytokine inducible SH2-containing protein (cish), mRNA [NM_001076617]	CISH
A_15_P106413	-2.52287	-2.15771	Novel protein Fragment [Source:UniProtKB/TrEMBL;Acc:B0R0G8] [ENSDART00000113485]	-
A_15_P248911	-2.13139	-8.66828	Danio rerio cDNA clone IMAGE:7169706. [BC095852]	-
A_15_P486230	-5.51975	-3.32603	Danio rerio wingless-type MMTV integration site family, member 5a (wnt5a), mRNA [NM_001079834]	WNT5
A_15_P167891	-3.8101	-2.03942	Novel protein Fragment [Source:UniProtKB/TrEMBL;Acc:Q1LV54] [ENSDART00000100494]	-
A_15_P146386	-3.98705	-3.55851	Danio rerio cytochrome b5 domain containing 2 (cyb5d2), mRNA [NM_001102674]	CYB5D2
A_15_P706311	-3.22729	-7.38146	Rep: Possible transcriptional regulator, luxR family protein - Synechococcus sp. RS9916, partial (21%) [TC453089]	-
A_15_P165811	-2.12804	-2.66856	FDR306-P00013-DEPE-F_B12 FDR306 Danio rerio cDNA clone FDR306-P00013-BR_B12 5', mRNA sequence [EH582792]	-
A_15_P161296	-2.82454	-2.25731	Danio rerio sp8 transcription factor a (sp8a), mRNA [NM_213241]	SP8
A_15_P629051	-2.94453	-2.33616	Danio rerio intelectin 1 (itln1), mRNA [NM_001076622]	ITLN1
A_15_P558087	-2.17655	-6.55219	FDR306-P00017-DEPE-F_P18 FDR306 Danio rerio cDNA clone FDR306-P00017-BR_P18 5', mRNA sequence [EH584629]	-
A_15_P392500	-2.9637	-2.47158	LOC553492 protein Fragment [Source:UniProtKB/TrEMBL;Acc:A0JMB4] [ENSDART00000128763]	TFIIIB
A_15_P109012	-2.16278	-2.09952	fn16f12.x1 Zebrafish WashU MPIMG EST Danio rerio cDNA clone IMAGE:4490638 3', mRNA sequence [BI883225]	LRP1B
A_15_P402655	-2.25649	-2.05465	CCAAT/enhancer-binding protein delta [Source:RefSeq peptide;Acc:NP_571962] [ENSDART00000122734]	CEBPD
A_15_P403185	-4.37661	-3.57541	Danio rerio cDNA clone IMAGE:7137824. [BC090498]	-
A_15_P623292	-36.8209	-18.591	sialic acid binding Ig-like lectin 1; myelin associated glycoprotein; Adhesion molecule homolog Danio rerio sc:d136 (sc:d136), mRNA [NM_001098263]	SIGLEC1
A_15_P115293	-3.14537	-2.23638	Danio rerio aldehyde dehydrogenase 8 family, member A1 (aldh8a1), mRNA [NM_001004540]	ALDH8A1
A_15_P395570	-2.23796	-5.49864	Danio rerio siaz-interacting nuclear protein (sinup), mRNA [NM_197937]	SINUP
A_15_P751206	-4.07605	-2.46145	AGENCOURT_30342580 NIH_ZGC_14 Danio rerio cDNA clone IMAGE:7400423 5', mRNA sequence [CO804590]	-
A_15_P164606	-2.3833	-3.04398	UTP3, small subunit processome component Danio rerio zgc:92127 (zgc:92127), mRNA [NM_001004595]	UTP3
A_15_P762721	-3.67672	-2.89517	similar to cd84 Uncharacterized protein	-
A_15_P494842	-6.01118	-12.355	FDR107-P00049-DEPE-F_H16 FDR107 Danio rerio cDNA clone FDR107-P00049-BR_H16 5', mRNA sequence [EH501298]	PPP1R3G
A_15_P223311	-62.0831	-158.651	Igk-V23 immunoglobulin kappa chain variable 23 (V23)	IGK-V23
A_15_P498212	-3.79871	-2.15068	AGENCOURT_97510406 NCI_CGAP_ZKid1 Danio rerio cDNA clone IMAGE:8999190 5', mRNA sequence [EL649059]	-
A_15_P758681	-2.14466	-2.60003	Danio rerio Interferon-induced very large GTPase 1-like	GVINP1
A_15_P499057	-23.6336	-8.64519	PREDICTED: Danio rerio very large inducible GTPase 1-like (LOC563473), mRNA [XM_686834]	GVINP1
A_15_P192911	-2.02493	-12.024	Danio rerio protogenin homolog a (Gallus gallus) (prtga), mRNA [NM_001045030]	PRTG
A_15_P208311	-2.57864	-37.7388	Danio rerio carboxypeptidase A2 (pancreatic) (cpa2), mRNA [NM_001003446]	CPA2
A_15_P138191	-3.59224	-8.16919	Danio rerio complement factor H (cfh), mRNA [NM_001199190]	CFH
A_15_P621406	-2.27294	-3.32362	Danio rerio zgc:91876 (zgc:91876), mRNA [NM_001002187]	-
A_15_P656721	-2.82084	-7.19693	v-myb myeloblastosis viral oncogene homolog (avian); Transcriptional activator; DNA-binding protein that specifically recognize the sequence 5'-YAAC[GT]G-3'. transcriptional activator Myb [Source:RefSeq peptide;Acc:NP_571341] [ENSDART00000075730]	MYB
A_15_P159411	-2.18498	-3.94718	Danio rerio suppressor of cytokine signaling 2 (socs2), mRNA [NM_001114550]	SOCS2
A_15_P449775	-2.30172	-2.53847	fc76d06.y1 Zebrafish WashU MPIMG EST Danio rerio cDNA clone IMAGE:3727307 5', mRNA sequence [AI931037]	-
A_15_P172846	-4.37761	-2.18816	Danio rerio non-metastatic cells 2a, protein (NM23B) expressed in (nme2a), mRNA [NM_199970]	NME2
A_15_P117914	-13.4883	-2.5285	RK091A4E01.T3 Zebrafish Kidney Marrow cDNA library Danio rerio cDNA clone RK091A4E01 5', mRNA sequence [CD594895]	-
A_15_P723321	-6.42584	-2.01623	cytochrome P450, family 3, subfamily a, polypeptide 11 Gene Danio rerio zgc:153269 (zgc:153269), mRNA [NM_001077548]	-
A_15_P146966	-3.30685	-2.04715	LOC553492 protein Fragment [Source:UniProtKB/TrEMBL;Acc:A0JMB4] [ENSDART00000075069]	-
A_15_P627701	-2.71222	-2.21557	Danio rerio tumor necrosis factor b (TNF superfamily, member 2) (tnfb), mRNA [NM_001024447]	TNFB
A_15_P568152	-3.29335	-4.09241	Danio rerio cDNA clone IMAGE:7136367. [BC090420]	-
A_15_P676121	-2.61755	-5.20358	microtubule-associated protein tau [Source:HGNC Symbol;Acc:6893] [ENSDART00000130546]	MAPT
A_15_P107376	-2.99988	-18.8721	Danio rerio collectin sub-family member 11 (colec11), mRNA [NM_001007331]	COLEC11
A_15_P246311	-10.6091	-3.50764	Danio rerio immune-related, lectin-like receptor 4 (illr4), mRNA [NM_001040040]	ILLR4
A_15_P142756	-2.24095	-27.1239	arachidonate 5-lipoxygenase Danio rerio zgc:110251 (zgc:110251), mRNA [NM_001020578]	ALOX5
A_15_P113444	-18.7623	-3.7414	PREDICTED: Danio rerio maybe glutamate receptor si:ch211-284o19.8 (si:ch211-284o19.8), mRNA [XM_001341546]	-
A_15_P116861	-2.01261	-5.60662	Danio rerio transcription factor cmyb (cmyb), mRNA [NM_131266]	MYB
A_15_P666481	-8.89955	-8.66885	Danio rerio mediator complex subunit 7 (med7), mRNA [NM_199741]	MED7
A_15_P141076	-8.22443	-6.10082	Danio rerio cytochrome P450, family 24, subfamily A, polypeptide 1, like (cyp24a1l), mRNA [NM_001089458]	CYP24A1
A_15_P209581	-3.87088	-6.39128	Danio rerio brain protein 16 (brp16), mRNA [NM_001002522]	BRP16
A_15_P141356	-2.75923	-34.5524	Zgc:136713 TRIM39 - tripartite motif-containing 39; May facilitate apoptosis by inhibiting the poly- ubiquitination and subsequent proteasome-mediated degradation of the pro-apoptotic protein MOAP1 bloodthirsty-related gene family, member 22 [Source:UniProtKB/TrEMBL;Acc:Q1RLY0] [ENSDART00000092914]	TRIM39
A_15_P202961	-2.40172	-4.47071	CUB and zona pellucida-like domains 1 [Source:HGNC Symbol;Acc:17937] [ENSDART00000125454]	CUZD1
A_15_P168151	-3.75703	-3.86762	FDR306-P00036-DEPE-F_O04 FDR306 Danio rerio cDNA clone FDR306-P00036-BR_O04 5', mRNA sequence [EH591687]	-
A_15_P178421	-14.3926	-16.9288	DBH-like monooxygenase protein 1 homolog Precursor (EC 1.14.17.-) [Source:UniProtKB/Swiss-Prot;Acc:Q5TZ24] [ENSDART00000127291]	MOXD1
A_15_P161841	-3.40969	-26.0291	Danio rerio cytochrome P450, family 46, subfamily A, polypeptide 1 (cyp46a1), mRNA [NM_001020522]	CYP46A1
