# Supplementary material for: Interleukin-11 signaling promotes cellular reprogramming and limits fibrotic scarring during tissue regeneration
Source: Sci Adv. 2021 Sep 8;7(37):eabg6497. doi: 10.1126/sciadv.abg6497 (PMC8442930; doi:10.1126/sciadv.abg6497)
Supplement: Supplementary file 2 — Tables S1 to S6 [file sciadv.abg6497_tables_s1_to_s6.zip › sciadv.abg6497_Table_S2.xlsx]

## Sheet: Ingenuity pathway analysis
Canonical pathway analysis	Z-score	P-value
Protein Kinase A signalling	2.236	0.0442
Jak/Stat signalling	2	0.000618
Interferon signalling	1.342	8.09e-07
Production of nitric oxide and reactive oxygen species in macrophages	1	0.0132
Systemic lupus erthematosus in B-cell signalling pathway	1	0.0447
Salvage pathways of pryramidine ribonucleotides	-1	0.00127
Osteoarthritis pathway	-2	0.0194
Upstream regulator prediction analysis	Category	P-value
IL6	cytokine	1.32e-14
IGF1	growth factor	3.61e-10
lipopolysaccharide	chemical drug	3.72e-10
beta-estradiol	chemical drug	5.8e-10
SPI1	transcription regulator	9.86e-10
STAT3	transcription regulator	1.22e-09
TGFB1	growth factor	2.2e-08
PPARA	receptor	8.94e-08
NCOA2	transcription regulator	9.46e-08
LDLR	transporter	1.47e-07
IFNG	cytokine	1.78e-07
HRAS	enzyme	1.92e-07
MAPK1	kinase	2.48e-07
IL1B	cytokine	2.7e-07
NFYA	transcription regulator	2.92e-07
IFNA1/IFNA13	cytokine	3.84e-07
IRF1	transcription regulator	4.44e-07
CNOT7	transcription regulator	4.61e-07
CKS2	kinase	5.01e-07
tetradecanoylphorbol acetate	chemical drug	5.1e-07
MYC	transcription regulator	5.31e-07
STAT2	transcription regulator	5.83e-07
Ptprd	phosphatase	5.95e-07
poly rI:rC-RNA	biologic drug	6.03e-07
TP53	transcription regulator	8.38e-07
HSPB1	other	9.2e-07
calcitrol	chemical drug	1.14e-06
CSF2	cytokine	1.16e-06
CREB1	transcription regulator	1.19e-06
TRIM24	transcription regulator	1.44e-06
PML	transcription regulator	1.96e-06
IL31	cytokine	2.26e-06
Epinephrine	chemical drug	2.39e-06
Growth hormone	group	2.78e-06
ZMPSTE24	peptidase	3.13e-06
Interferon alpha	cytokine	3.35e-06
ZBTB17	transcription regulator	3.73e-06
CKS1B	kinase	4.33e-06
Thyroid hormone	chemical drug	4.59e-06
IFNL1	cytokine	4.92e-06
MAPK14	kinase	5.59e-06
HDAC4	transcription regulator	5.66e-06
RORA	receptor	6.51e-06
ERBB2	kinase	7.38e-06
L-methionine	chemical drug	7.83e-06
Oblimersen	chemical drug	8.57e-06
miR-336-3p	microRNA	9.32e-06
NFATC2	transcription regulator	1.05e-05
Dextran sulfate	chemical drug	1.07e-05
Fulvestrant	chemical drug	1.13e-05
