# Supplementary material for: Interleukin-11 signaling promotes cellular reprogramming and limits fibrotic scarring during tissue regeneration
Source: Sci Adv. 2021 Sep 8;7(37):eabg6497. doi: 10.1126/sciadv.abg6497 (PMC8442930; doi:10.1126/sciadv.abg6497)
Supplement: Supplementary file 2 — Tables S1 to S6 [file sciadv.abg6497_tables_s1_to_s6.zip › sciadv.abg6497_Table_S3.xlsx]

## Sheet: Fin regeneration genes
Ensembl gene ID	Ensembl gene symbol	log2(il11ra mut/wt) 24 hpa	P-value	P-adj
ENSDARG00000079327	hmcn2	-2.46	0	0
ENSDARG00000017901	tln2a	-2.25	0	0
ENSDARG00000011821	plod2	-1.98	0	0
ENSDARG00000070903	met	-1.55	0	0
ENSDARG00000042259	tgfbr1b	-1.53	0.03	0.09
ENSDARG00000043593	rapgef1a	-1.43	0	0
ENSDARG00000103056	itga4	-1.3	0	0
ENSDARG00000095339	col23a1	-1.28	0	0
ENSDARG00000054941	ldlrad4b	-1.2	0.09	0.2
ENSDARG00000089190	tanc1b	-1.17	0	0
ENSDARG00000090585	gpc1b	-1.13	0	0
ENSDARG00000074319	sall1a	-1.06	0	0
ENSDARG00000077002	igsf3	-1.05	0	0
ENSDARG00000079148	nckap5l	-1.04	0	0.01
ENSDARG00000009689	daam1b	-1.01	0	0
ENSDARG00000075608	mical2a	-0.97	0	0
ENSDARG00000103981	bhlha9	-0.92	0	0
ENSDARG00000075707	nid2a	-0.89	0	0
ENSDARG00000079144	bcl2l11	-0.82	0.11	0.24
ENSDARG00000017835	brf1a	-0.82	0	0
ENSDARG00000007356	fgf20a	-0.81	0	0.01
ENSDARG00000103026	p3h2	-0.79	0	0.01
ENSDARG00000023933	skila	-0.75	0.01	0.04
ENSDARG00000006353	itga5	-0.72	0	0
ENSDARG00000019815	fn1a	-0.72	0	0
ENSDARG00000024365	crlf1a	-0.68	0	0
ENSDARG00000006526	fn1b	-0.67	0	0
ENSDARG00000087780	tiam2a	-0.61	0	0
ENSDARG00000012450	vmp1	-0.59	0	0
ENSDARG00000076225	tha1	-0.57	0.05	0.14
ENSDARG00000040009	palld	-0.53	0	0
ENSDARG00000031783	adcy8	-0.53	0.19	0.35
ENSDARG00000002445	prdm1a	-0.41	0.02	0.06
ENSDARG00000034375	chst11	-0.38	0.01	0.03
ENSDARG00000061335	galnt1	-0.35	0	0.02
ENSDARG00000037859	il11a	-0.18	0.64	0.77
ENSDARG00000000212	krt97	-0.13	0.37	0.55
ENSDARG00000017624	krt4	-0.12	0.37	0.55
ENSDARG00000099312	jpt1b	-0.1	0.51	0.67
ENSDARG00000099730	pkma	0.02	0.85	0.92
ENSDARG00000025147	cd63	0.04	0.81	0.89
ENSDARG00000027933	glis1b	0.1	0.68	0.81
ENSDARG00000018787	efna1b	0.36	0.01	0.04
ENSDARG00000012671	inhbaa	0.39	0.04	0.11
ENSDARG00000104039	errfi1a	0.39	0.02	0.06
ENSDARG00000104773	junbb	0.43	0	0.01
ENSDARG00000075121	hbegfa	0.47	0	0
ENSDARG00000104571	gadd45ab	0.68	0	0
ENSDARG00000019307	dusp5	0.71	0	0.01
