# Supplementary material for: Interleukin-11 signaling promotes cellular reprogramming and limits fibrotic scarring during tissue regeneration
Source: Sci Adv. 2021 Sep 8;7(37):eabg6497. doi: 10.1126/sciadv.abg6497 (PMC8442930; doi:10.1126/sciadv.abg6497)
Supplement: Supplementary file 2 — Tables S1 to S6 [file sciadv.abg6497_tables_s1_to_s6.zip › sciadv.abg6497_Table_S4.xlsx]

## Sheet: GSE analyses
	il11ra mut vs. wt ventricles, 96 hpci							Neonatal (P1) cardiac fibroblasts, 3 dpMI vs. Sham							Adult (P56) cardiac fibroblasts, 3 dpMI vs. Sham
pathway	pval	padj	ES	NES	nMoreExtreme	size	leadingEdge	pval	padj	ES	NES	nMoreExtreme	size	leadingEdge	pval	padj	ES	NES	nMoreExtreme	size	leadingEdge
HALLMARK_EPITHELIAL_MESENCHYMAL_TRANSITION	0.000175685	0.00220303	0.44942	1.74714	0	161	ELN|LOX|SPP1|FAP|THBS1|VEGFC|VCAN|ABI3BP|ACTA2|FBN2|MYLK|GREM1|FMOD|POSTN|COL5A3|BDNF|DKK1|FBLN5|GPC1|COL8A2|CAPG|ITGB3|SERPINH1|LOXL2|FSTL1|COL4A2|CD44|COL5A1|PLOD1|ID2|CDH11|BGN|CALD1|COL4A1|GJA1|COL7A1|COL1A1|CTHRC1|COL5A2|MFAP5|TGFBI|GADD45A|DCN|TGFB1|ITGB5|BMP1|COL1A2|IGFBP2|GPX7|TPM2|MCM7|COL16A1|THBS2|IL6|FLNA|PFN2|SDC4|SNTB1|CD59|ITGAV|ENO2|CDH6|FSTL3|CALU|P3H1|SERPINE2|LAMC1|EDIL3|BASP1|…	0.528022	0.904696	0.325848	0.990856	5228	65	SPP1|IGFBP2|PDLIM4|CXCL1|TNFAIP3|CRLF1|MATN3|TGFBI|FMOD|LAMA3|TAGLN|COL12A1|TIMP1|CADM1|SERPINE1|COL11A1|GLIPR1|ELN|TNC|ENO2|SLIT3|TGM2|CAPG|SDC4|ACTA2|FOXC2|CDH2|MYLK|PMEPA1|VCAM1|LOX|COL8A2|TPM2|APLP1|TGFB1|LRRC15|ITGB5|BGN	0.000106213	0.000490831	0.651113	2.31021	0	114	SPP1|CTHRC1|IL6|TNC|COL11A1|TIMP1|ACTA2|COL12A1|ADAM12|TAGLN|CXCL1|SERPINE1|LOX|POSTN|FAS|GLIPR1|BDNF|FN1|PTX3|CRLF1|TNFRSF11B|TPM2|SDC1|THBS1|CD44|COL1A1|TNFRSF12A|CDH6|TFPI2|LGALS1|MYL9|COL5A2|COL1A2|CDH11|COL8A2|COL3A1|TPM4|FBN2|FOXC2|GPX7|P3H1|FSTL3|GADD45B|FSTL1|SERPINH1|INHBA|VIM|TNFAIP3|LOXL2|PLAUR|TGFB1|MCM7|ITGA5|PLOD3|SPARC|EFEMP2|DPYSL3|MFAP5|CDH2|COL5A1|PVR|BASP1|GJA1|PLOD2|MMP14|COL6…
HALLMARK_G2M_CHECKPOINT	0.000175747	0.00220303	0.676695	2.65634	0	177	PLK4|BARD1|HMMR|CKS2|SMC2|SQLE|KNL1|CDC6|BUB1|TOP1|AURKB|CDC20|POLE|NDC80|CHAF1A|CENPE|KIF15|MKI67|KIF2C|TTK|TPX2|MCM2|KIF11|CKS1B|ORC5|MCM3|MCM5|CDC7|CHEK1|SMC4|BIRC5|CENPF|E2F1|PBK|ODF2|AURKA|FBXO5|PTTG1|NEK2|TOP2A|PLK1|POLA2|PRIM2|MCM6|MAD2L1|ESPL1|DBF4|KPNA2|KIF20B|RAD54L|CCNA2|EZH2|CCNB2|NASP|SLC7A5|HMGN2|CDC45|NUSAP1|MARCKS|PRC1|RACGAP1|STIL|CDKN2C|EXO1|RPA2|CDK1|NSD2|LMNB1|TGFB1|KIF23|POLQ…	0.134906	0.562109	-0.397683	-1.31577	222	11	SLC12A2|BRCA2|ATF5|RPS6KA5|MARCKS|SLC7A1|HMGN2|MYC|TGFB1|ODC1|SLC38A1	0.000103853	0.000490831	0.755209	2.73762	0	147	BUB1|KIF2C|CDK1|TROAP|AURKB|NDC80|TOP2A|KIF23|MKI67|TPX2|TTK|UBE2C|PBK|CENPE|HMMR|STIL|CDC20|KIF11|KIF4A|CCNA2|CCNB2|EXO1|RACGAP1|KIF15|NEK2|CCNF|PRC1|STMN1|MCM5|BIRC5|AURKA|PLK1|POLE|GINS2|CENPF|MYBL2|CDC6|KIF22|PTTG1|MCM2|TACC3|LMNB1|KIF20B|NUSAP1|CHEK1|POLQ|DBF4|CDKN3|CHAF1A|CDC45|SMC2|MCM3|E2F1|INCENP|UCK2|E2F2|CENPA|PLK4|ODC1|MAD2L1|CKS1B|TRAIP|MYC|ESPL1|MCM6|HMGB3|RBL1|BARD1
HALLMARK_E2F_TARGETS	0.000176118	0.00220303	0.69383	2.72825	0	181	PLK4|DEPDC1|HELLS|BARD1|HMMR|CKS2|CCNE1|DLGAP5|TCF19|GINS4|AURKB|CDC20|POLE|DIAPH3|CENPE|RAD51AP1|MKI67|KIF2C|MCM2|TRIP13|CKS1B|MCM3|TK1|MCM5|CHEK1|SMC4|BIRC5|E2F8|NCAPD2|PCNA|PSMC3IP|AURKA|PTTG1|TOP2A|PLK1|RAD51C|SPC24|BUB1B|RFC3|POLA2|UBE2T|CDKN2A|ATAD2|PRIM2|CIT|MCM6|MAD2L1|MELK|SLBP|CDKN1A|POLD1|ESPL1|MCM4|KPNA2|DCK|ASF1B|GINS3|EZH2|CCNB2|NASP|LIG1|DSCC1|MMS22L|WDR90|SHMT1|RACGAP1|CDKN2C|RFC2…	0.00354296	0.0253068	-0.498354	-1.92771	3	17	BRCA2|RNASEH2A|PSIP1|TCF19|PCNA|TIPIN|SLBP|ORC2|BRMS1L|NUDT21|PPP1R8|POLD3|AK2|TBRG4|CTPS1|NME1	0.000103477	0.000490831	0.737634	2.68269	0	155	SPC24|E2F8|MELK|CENPM|KIF2C|CDK1|AURKB|SPAG5|DLGAP5|TOP2A|CCNE1|MKI67|BUB1B|KIF18B|CDCA3|CENPE|ASF1B|HMMR|CDC20|KIF4A|BRCA1|CDCA8|CCNB2|RACGAP1|DEPDC1|STMN1|MCM5|BIRC5|RRM2|TRIP13|RAD51AP1|AURKA|PLK1|POLE|MXD3|MYBL2|KIF22|CIT|HELLS|PTTG1|MCM2|TACC3|UBE2T|LMNB1|SPC25|CHEK1|DSCC1|CDKN3|GINS1|MCM3|MMS22L|LIG1|UNG|PLK4|MAD2L1|TCF19|CKS1B|MYC|CTPS1|NCAPD2|ESPL1|DCK|MCM6|HMGB3|BARD1|DCTPP1|NME1|DUT|CKS…
HALLMARK_MITOTIC_SPINDLE	0.000176243	0.00220303	0.532321	2.0876	0	176	SASS6|DLGAP5|BUB1|NDC80|CENPE|KIF15|KIF2C|TTK|TPX2|KIF11|SMC4|BIRC5|CENPF|AURKA|CENPJ|CEP72|FBXO5|NEK2|TOP2A|PLK1|ESPL1|PIF1|ANLN|KIF20B|NEDD9|CCNB2|ARHGAP27|KNTC1|NUSAP1|DOCK4|MARCKS|PRC1|RACGAP1|DYNLL2|WASF1|CDK1|KIF3C|LMNB1|SHROOM2|ECT2|KIF23|KIF22|BCAR1|BRCA2|ARHGEF7|RAPGEF6|NET1|MYO9B|CNTRL|OPHN1|FLNA|CDC42EP1|PLEKHG2|ARHGEF2|RFC1|ACTN4|CDC42EP2|CKAP5|VCL|ARF6|TUBGCP2|TUBGCP3	0.60088	0.904696	0.37727	0.921993	5187	14	DOCK2|ARHGAP27|EZR|TUBA4A|SORBS2|SYNPO|SHROOM2|SHROOM1	0.000104877	0.000490831	0.662196	2.37644	0	129	BUB1|KNTC1|KIF2C|CDK1|NDC80|DLGAP5|TOP2A|KIF23|TPX2|TTK|CENPE|KIF11|KIF4A|ANLN|PIF1|CCNB2|RACGAP1|KIF15|NEK2|ECT2|PRC1|BIRC5|AURKA|PLK1|CENPF|KIF22|LMNB1|KIF20B|NUSAP1|SYNPO|INCENP|ESPL1|FSCN1
HALLMARK_ANGIOGENESIS	0.00264301	0.0264301	0.654057	1.81003	13	24	SPP1|KCNJ8|VCAN|POSTN|PDGFA|CCND2|FSTL1|COL5A2|ITGAV|TNFRSF21	0.13135	0.562109	0.611228	1.3202	1041	8	SPP1|SLCO2A1|JAG2|TIMP1|PDGFA	0.000134807	0.000518489	0.740255	2.0299	0	21	SPP1|TIMP1|OLR1|POSTN|STC1|SLCO2A1|PF4|S100A4|COL5A2|COL3A1|FSTL1|PDGFA
HALLMARK_KRAS_SIGNALING_UP	0.00390348	0.032529	0.398459	1.50713	21	132	MMP9|MYCN|SPP1|SCG3|SOX9|PLEK2|PLAU|IL2RG|BMP2|EMP1|HBEGF|PTGS2|WNT7A|PRDM1|G0S2|IL10RA|CCND2|PLAT|ID2|GLRX|ACE|TLR8|CA2|IL1B|MAFB|IKZF1|ETV4|IRF8|LCP1|EVI5|YRDC	0.000203625	0.00509061	0.568879	1.69878	1	53	CLEC4A|SPP1|MALL|CTSS|LCP1|DOCK2|C3AR1|ITGB2|LAPTM5|IL1B|IL10RA|CSF2|ABCB1|ADGRL4|IKZF1|GPNMB|TNFAIP3|PRKG2|ITGBL1|SLPI|LIF|TSPAN13|PLVAP|MPZL2|PECAM1|PPBP	0.000108542	0.000490831	0.547201	1.89762	0	90	SPP1|RGS16|EREG|ALDH1A3|PTGS2|GADD45G|MMP9|MPZL2|F2RL1|SLPI|ALDH1A2|SERPINA3|IL1B|CSF2|ETV4|HBEGF|CFB|ARG1|PRKG2|EPHB2|CXCL10|IL33|IL2RG|RELN|PLVAP|TMEM176A|TRIB1|LCP1|TMEM176B|ANGPTL4|AMMECR1|LIF|INHBA|PPP1R15A|TNFAIP3|PLAUR|ADAM8
HALLMARK_WNT_BETA_CATENIN_SIGNALING	0.00870048	0.0621463	0.540871	1.63831	46	36	HEY1|SKP2|DLL1|DKK1|LEF1|CCND2|NUMB|FZD1|TP53|HEY2	0.951718	0.984012	0.278714	0.561934	7174	6	JAG2|NOTCH4|MYC	0.985584	0.985584	0.174355	0.472724	7246	20	MYC|FRAT1|NOTCH4|SKP2|TCF7|FZD1|CCND2
HALLMARK_MTORC1_SIGNALING	0.0190994	0.119371	0.341162	1.34515	108	183	SLC2A3|PHGDH|MLLT11|EGLN3|SLC1A4|SQLE|BUB1|MCM2|PRDX1|HMGCR|AURKA|PLK1|SCD|SERPINH1|CDKN1A|MCM4|PSAT1|GLRX|SLC7A5|SYTL2|ASNS|IGFBP5|RRM2|DHFR|IFI30|P4HA1|TM7SF2|GTF2H1|BHLHE40|GMPS|CYP51A1|SKAP2|PSMC4|FGL2|TCEA1|CTSC|PSME3|HSPD1|EBP|BCAT1|ATP6V1D|PSMD12|UFM1|STC1|ENO1|CYB5B|ERO1A|RPN1|PSMG1|MTHFD2L|SLC1A5|UNG|LDHA|DDX39A|PLOD2|NFIL3|PSMD14|IMMT|LGMN|PPA1|TUBG1|CCNG1|CORO1A|UCHL5|MTHFD2|PSMD13|RPA…	0.600949	0.904696	0.332099	0.932895	5699	30	ITGB2|TES|SLA|CORO1A|HK2|SLC9A3R1|TUBA4A|SKAP2|CTSC|DHCR7|DDIT4|IGFBP5|BHLHE40|MAP2K3|NFKBIB|LDLR|ASNS|ENO1	0.000104701	0.000490831	0.528323	1.89852	0	130	BUB1|CCNF|RRM2|AURKA|PLK1|MCM2|STC1|UNG|TES|IDI1|ASNS|PPA1|SLC2A1|BCAT1|MCM4|NFIL3|CYP51A1|DHFR|SLC7A11|LDHA|ENO1|PGK1|TMEM97|BTG2|MTHFD2|HK2|SLC7A5|PSAT1|SERPINH1|EEF1E1|PPP1R15A|CTSC|TPI1|HMGCS1|HMGCR|PFKL|IFRD1|HSPD1|DAPP1|PRDX1|SERP1|PLOD2|SSR1|TXNRD1|RPN1|AK4|PNO1|ELOVL6|RPA1|CCT6A|PSMG1|TUBG1|ACTR3|PSMB5|PSMD14|POLR3G|YKT6|SHMT2|HPRT1|LGMN|TOMM40|NUP205|STIP1|ETF1|PDAP1|EPRS1|STARD4|SLC1A4|…
HALLMARK_INFLAMMATORY_RESPONSE	0.0255488	0.129666	0.37352	1.38026	141	112	GABBR1|CXCL11|HAS2|HBEGF|PCDH7|SLC7A2|GPR132|EDN1|IL10RA|ITGB3|RHOG|KCNJ2|CDKN1A|ATP2B1|TNFRSF9|APLNR|CHST2|IRF1|FPR1|GNA15|IL1B|SLC4A4|TNFAIP6|ITGB8|PTPRE|LYN|TLR2|IL6|PTGER2|GCH1|GNAI3	0.00325899	0.0253068	0.526544	1.57078	31	52	CSF3R|MARCO|CCL24|C3AR1|MSR1|ADGRE1|CYBB|CX3CL1|IL1B|CD14|IL10RA|NLRP3|CXCL11|MET|CCL7|TLR2|IL18|RASGRP1|PIK3R5|LIF|TIMP1|APLNR|IL18R1|SERPINE1|CD82|F3|RGS16|CCRL2|STAB1|RNF144B|AHR|IRAK2|P2RX7|BST2	0.000109745	0.000490831	0.560577	1.92459	0	83	IL6|TIMP1|RGS16|EREG|OLR1|SERPINE1|IL18RAP|CSF3R|CX3CL1|MSR1|IL1B|MET|SELE|MYC|HBEGF|NLRP3|CXCL10|CSF3|BDKRB1|IL18R1|TNFSF15|CCL7|STAB1|SPHK1|CHST2|BTG2|PIK3R5|TNFAIP6|LIF|FZD5|INHBA|IL4R|PLAUR|HIF1A|ITGA5|TPBG
HALLMARK_GLYCOLYSIS	0.0280112	0.129666	0.339092	1.32721	159	172	CACNA1H|SOX9|EGLN3|DEPDC1|HMMR|VCAN|KIF20A|NANP|CITED2|GPC1|AURKA|LHX9|CD44|COL5A1|PLOD1|CHST2|NASP|GALK2|GLRX|CHPF|GNE|DPYSL4|CDK1|TGFBI|DCN|NSDHL|PGLS|GAPDHS|XYLT2|P4HA2|PC|B4GALT1|P4HA1|CHST6|PYGL|POLR3K|FUT8|ISG20|MIF|SOD1|PAXIP1|PSMC4|PGM2|MPI|BIK|ENO2	0.829524	0.964562	0.268873	0.738165	7765	26	MET|TGFA|CLDN3|TGFBI|PKP2|HK2|ENO2	0.000847188	0.00264746	0.464636	1.65338	7	118	CDK1|HMMR|HS6ST2|DEPDC1|STMN1|AURKA|KIF20A|STC1|SLC16A3|SDC1|CD44|CENPA|IER3|MET|CLDN3|GALE|LDHA|MIF|ENO1|PGK1|CHST2|PGAM1|HK2|IL13RA1|LHPP|PDK3|ANGPTL4|PKM|GMPPB|HOMER1|NASP|TPI1|TPBG|GALK1|COL5A1|PLOD2|HDLBP|TXN|KDELR3|AK4|COPB2|SLC25A10|PRPS1|ME2|GYS1|VCAN|FAM162A|B4GALT2|RARS1|NSDHL
HALLMARK_INTERFERON_GAMMA_RESPONSE	0.0304684	0.129666	-0.350356	-1.34564	133	121	RSAD2|IFIT2|SOCS3|MVP|CMPK2|SELP|PELI1|CFH|C1S|IL15|TNFAIP3|IL4R|DHX58|STAT3|ZNFX1|ISG15|IRF9|ARL4A|STAT2|STAT1|IRF4|TNFAIP2|MX2|EPSTI1|NFKBIA|RNF213|STAT4|ST8SIA4	0.206726	0.738306	0.414047	1.20115	2003	39	EPSTI1|IL10RA|CXCL11|SELP|CCL7|NLRC5|TNFAIP3|PTPN6|UPP1|SECTM1|PLSCR1|C1S|CFB|IFIT1|BST2|GPR18|VAMP5|TAPBP|IL4R|NFKBIA|RNF213|VCAM1	0.0501536	0.0835894	0.407077	1.39759	456	83	IL6|SELP|PTGS2|FAS|SOCS3|SECTM1|CFB|IL7|CXCL10|CSF2RB|CCL7|MTHFD2|OASL|TNFAIP6|CASP8|TNFAIP3|IL4R|HIF1A|CASP3|NUP93|PTPN6|APOL6|PIM1|VAMP5|LAP3|CD38|CASP7|NFKBIA
HALLMARK_INTERFERON_ALPHA_RESPONSE	0.0311199	0.129666	-0.443224	-1.46953	141	51	RSAD2|IFIT2|CMPK2|C1S|IL15|CSF1|IL4R|DHX58|ISG15|IRF9|STAT2|EPSTI1|MOV10	0.615193	0.904696	0.341833	0.917874	5684	23	EPSTI1|CXCL11|PLSCR1|C1S|GMPR|GBP2|CCRL2|PROCR|BST2|IL4R	0.836381	0.90911	-0.194414	-0.765598	1737	32	TXNIP|TMEM140|CMPK2|LPAR6|TRIM21|CMTR1|HERC6|IL15|UBA7|DDX60|CASP1|CNP|ELF1|PARP14|IRF2|IFI35|IFIH1
KEGG_PATHWAYS_IN_CANCER	0.000171556	0.00685083	0.393615	1.61833	0	270	FGF16|MMP9|WNT9A|FZD10|MECOM|FGF6|EGLN3|VEGFC|CCNE1|SKP2|CTNNA2|BMP2|ITGA2B|FGF18|LAMC3|RXRA|PTGS2|CKS1B|RAC3|LEF1|WNT7A|BIRC5|RAD51|E2F1|LAMA5|PDGFA|WNT7B|CDKN2A|CDKN2B|COL4A2|CDKN1A|FGFR3|IGF1|DAPK1|MSH6|COL4A1|FGFR2|TRAF4|RUNX1T1|PRKCB|RET|RB1|TGFB1|FZD9|SPI1|PIAS4|CASP8|EGLN1|BRCA2|PDGFB|WNT2B|E2F3|FZD1|FZD7|CCND1|TP53|PIK3CD|IL6|PPARG|PLCG2|HSP90AA1|FZD4|CBLB|MITF|CDK2|LAMB1|TPR|TGFB3|HGF|DA…	0.0379578	0.401907	0.469071	1.39272	370	49	CSF3R|CDH1|WNT9B|RAC2|LAMC3|MET|TGFA|CTNNA2|ITGA3|CSF1R|SPI1|PIK3CG|PIK3R5|LAMA3|RUNX1|LAMA5|PPARG|FGF9|CDKN2B|PLCG2|ARNT2|PDGFA	0.0584009	0.224112	0.358477	1.31201	568	168	IL6|CCNE1|RUNX1|BIRC5|CDH1|PTGS2|CSF3R|FAS|MMP9|FN1|FOS|E2F1|E2F2|MET|CKS1B|MYC|CTNNA2|FGFR2|HGF|SLC2A1|RAD51|WNT2|FZD6|CCNE2|PIK3R5|FZD5|CASP8|CDKN2B|ARNT2|PDGFA|TGFB1|HIF1A|BRCA2|CASP3|CDK4|KIT|HSP90AA1|TPM3|NFKB2|ITGA2B|PLCG2|CDK2|TGFB3|NFKBIA
KEGG_CELL_CYCLE	0.00017819	0.00685083	0.638831	2.35699	0	113	CCNE1|CCNB3|SKP2|CDC6|BUB1|CDC20|TTK|MCM2|ORC5|MCM3|ORC1|MCM5|CDC7|CHEK1|E2F1|PCNA|PTTG1|PLK1|CCND2|BUB1B|CDKN2A|CDKN2B|MCM6|MAD2L1|CDKN1A|ESPL1|DBF4|MCM4|ORC3|CCNB1|CCNA2|CCNB2|CDC45|CDKN2C|WEE2|ANAPC1|CDK1|ORC4|GADD45A|RB1|TGFB1|CDC25B|CHEK2|E2F3|BUB3|RBL2|MCM7|CCND1|TP53|ORC2|ANAPC2|ANAPC10|YWHAH|E2F4|CDK2|TFDP1|TGFB3|CDKN1C|CDC14B|TGFB2	0.538235	0.926731	-0.280888	-0.923038	914	11	GADD45A|HDAC1|CDKN1C|PCNA|TFDP2|ORC2|SMAD2|TGFB3|MYC|TGFB1|CDKN2B	0.000109733	0.00472561	0.682105	2.34136	0	84	BUB1|CDC25C|CDK1|CCNE1|TTK|BUB1B|CCNB1|CDC20|CCNA2|CCNB2|MCM5|PLK1|CDC6|PTTG1|MCM2|GADD45G|CHEK1|DBF4|CDC45|MCM3|E2F1|E2F2|MAD2L1|MYC|ESPL1|MCM6|RBL1|MCM4|PCNA|CCNE2|PKMYT1|CDKN2B|GADD45B|ORC1|WEE1|TGFB1|MCM7|TFDP1|CHEK2|CDK4
KEGG_ECM_RECEPTOR_INTERACTION	0.000180343	0.00685083	0.58357	1.96859	0	65	ITGA8|SPP1|THBS1|GP1BB|HMMR|CHAD|COL5A3|ITGA2B|LAMC3|ITGA11|CD36|LAMA5|ITGB3|SV2A|COL4A2|CD44|COL5A1|THBS3|COL4A1|COL2A1|COL1A1|ITGB7|COL5A2|ITGB5|ITGB8|COL1A2|TNR|ITGA4|THBS2|COL11A2|SDC4|LAMB1|ITGAV|ITGA6|LAMC1|LAMA2|THBS4|ITGA9	0.0693333	0.552524	0.540778	1.40357	623	19	SPP1|LAMC3|VWF|ITGA3|THBS4|ITGA11|LAMA3|LAMA5|COL11A1|TNC|SV2C	0.000237361	0.00735818	0.600992	1.89944	1	46	SPP1|TNC|COL11A1|HMMR|SV2B|FN1|SDC1|THBS1|THBS4|TNN|CD44|COL1A1|COL2A1|RELN|COL5A2|COL1A2|COL3A1
KEGG_DNA_REPLICATION	0.000183756	0.00685083	0.775527	2.28592	0	32	DNA2|POLE|MCM2|MCM3|MCM5|PCNA|FEN1|RFC4|RFC3|POLA2|PRIM2|MCM6|POLD1|POLE2|MCM4|LIG1|POLA1|PRIM1|RFC2|RPA2|RPA3|RNASEH2B|RNASEH2A|MCM7	0.124591	0.681586	-0.582291	-1.37843	342	5	RNASEH2A|PCNA|RNASEH2C|POLD3|POLD4	0.000127033	0.00472561	0.723097	2.12634	0	30	MCM5|POLE|MCM2|FEN1|MCM3|LIG1|DNA2|MCM6|POLE2|PRIM1|MCM4|PCNA|RFC3|RFC4|RPA2|MCM7|POLD1|RFC2|POLE3|POLA1|RPA1|PRIM2
KEGG_HOMOLOGOUS_RECOMBINATION	0.000186951	0.00685083	0.731441	2.01864	0	24	RAD51D|EME1|MUS81|RAD51|RAD51C|POLD1|RAD54L|RPA2|RPA3|BRCA2|RAD50|BLM|RAD54B	0.390119	0.862748	-0.477633	-1.03338	1215	4	BRCA2|POLD3|POLD4|RAD52	0.00489663	0.0505985	0.659221	1.78588	35	20	RAD51B|RAD54B|BLM|EME1|RAD54L|RAD51|RAD51C|RPA2|BRCA2|POLD1|RPA1
KEGG_RIBOSOME	0.000220994	0.00685083	-0.753831	-2.68651	0	77	RSL24D1|RPL29|RPS17|RPL5|RPS28|RPL31|RPL35|RPL36A|RPL36|RPS2|RPS16|RPS7|RPS24|RPL30|RPL7A|RPS25|RPL23|RPS15A|RPS9|RPL18|RPL6|RPL22L1|RPL12|RPL22|RPS27|RPL14|RPL38|RPL34|RPS19|RPS11|RPS15|RPS5|RPS21|RPS29|RPS20|RPS3A|RPS12|RPS18|RPLP1|RPS23|RPL8|RPSA|RPL23A|RPL10A|RPLP0|RPL32|RPS13|RPL13A|RPS3|RPL3|RPL18A|UBA52|RPL13|RPS27A|RPL9|RPL27|RPL19|RPL21|RPS6|RPL35A|RPS10|RPL28|RPL39|RPS4X|RPL4|RPL7|RPL17…	0.226689	0.766495	-0.380125	-1.19704	405	10	RPS8|RPS3|RPL4|RPLP0|RPS3A|RPS18|RPL15|RPS27A|RPL35A|RPL38	0.000702247	0.0130618	0.579458	1.86343	5	51	RPSA|RPLP0|RPS26|RPLP1|RPS3|RPL22L1|RPL32|RPL13A|RPL37A|RPL14|RPL39|RPS3A|RPS11|RPL4|RPS24|RPS20|RPS27L|RPL37|RPLP2|RPL36AL|RPS8|RPL23A|RPS19|RPL13|RPL8|RPS7|RPL18|RPS12|RPL18A|RPL23|RPL7|RPL7A|RPS5|RPL15|RPS10|RPL3|RPS15|RPL6|RPS9|RPL12|RPL31|RPS15A|RPS4X
KEGG_RETINOL_METABOLISM	0.000424358	0.0112758	-0.754546	-1.9772	1	18	DHRS3|ALDH1A2|CYP3A4|RDH5|RETSAT|BCO1|DGAT1|ADH5	0.085931	0.617678	0.713132	1.36396	622	5	CYP2B6|DHRS9|CYP26A1|DHRS3	0.227532	0.52202	-0.404409	-1.21752	718	13	CYP3A4|ALDH1A1|DGAT2|ADH1A|UGT1A1|AWAT2|UGT1A6
KEGG_MELANOGENESIS	0.000725558	0.0149949	0.531562	1.81896	3	71	WNT9A|GNAQ|FZD10|TYRP1|LEF1|WNT7A|EDN1|WNT7B|ADCY8|PRKCB|FZD9|WNT2B|CREB3L1|FZD1|FZD7|CALM2|PRKACB|CREB3L2|FZD4|GNAI3|PRKX|MITF	0.645989	0.951081	0.379488	0.881647	5362	11	WNT9B|PLCB2|WNT11|EDN1|FZD6|ADCY5	0.802571	0.92147	0.242842	0.761923	6743	44	CREB3L3|WNT2|CREB3L1|FZD6|FZD5|MC1R|CREB3L4|KIT|CALM3|CALM1|TCF7|FZD1|GNAI2|FZD3|CREB3|PRKACA|CTNNB1|CALM2|HRAS|GNAI3|NRAS|MAP2K2
KEGG_STEROID_HORMONE_BIOSYNTHESIS	0.00127524	0.0237194	-0.727199	-1.84808	5	16	CYP17A1|CYP19A1|HSD17B2|HSD11B2|CYP3A4|CYP7B1|SRD5A2|SRD5A3|STS	0.8789	0.981432	-0.354241	-0.677198	3098	3	AKR1C1	0.23067	0.52202	-0.502296	-1.23064	894	7	HSD11B1|CYP3A4|UGT1A1|UGT1A6
KEGG_MISMATCH_REPAIR	0.00151429	0.0252992	0.686792	1.81631	7	20	PCNA|RFC4|RFC3|POLD1|LIG1|MSH6|EXO1|RFC2|RPA2|RPA3|RFC1	0.313386	0.84113	-0.581731	-1.11209	1104	3	PCNA|POLD3|POLD4	0.0117829	0.0842928	0.645851	1.68557	83	17	EXO1|LIG1|PCNA|RFC3|RFC4|RPA2|POLD1|RFC2|RPA1
KEGG_OOCYTE_MEIOSIS	0.00163221	0.0252992	0.4817	1.69614	8	85	ITPR3|CCNE1|SGO1|BUB1|CDC20|AURKA|FBXO5|PTTG1|PLK1|MAD2L1|ESPL1|IGF1|CCNB1|ADCY8|CCNB2|ANAPC1|CDK1|CALM2|PRKACB|ANAPC2|ANAPC10|PRKX|YWHAH|ITPR2|CDK2	0.667172	0.951081	0.454004	0.868342	4836	5	RPS6KA1|CPEB1	0.000115835	0.00472561	0.61216	1.99011	0	55	BUB1|CDC25C|CDK1|CCNE1|CCNB1|CDC20|CCNB2|AURKA|PLK1|PTTG1|MAD2L1|ESPL1
KEGG_FOCAL_ADHESION	0.0038475	0.0550488	0.385615	1.50662	21	171	ITGA8|SPP1|THBS1|VEGFC|CHAD|MYLK|COL5A3|ITGA2B|LAMC3|ITGA11|RAC3|PDGFD|LAMA5|PDGFA|CCND2|ITGB3|COL4A2|IGF1|FYN|COL5A1|THBS3|COL4A1|PRKCB|COL2A1|ACTN1|COL1A1|ITGB7|COL5A2|ITGB5|ITGB8|COL1A2|TNR|BCAR1|MYL10|ITGA4|PDGFB|TLN1|CCND1|PAK6|THBS2|PIK3CD|FLNA|COL11A2|ACTN4|SRC|LAMB1|HGF|ITGAV|VCL|ACTB|ITGA6|ZYX|PIK3CG|LAMC1|PIK3R5|LAMA2|THBS4|ITGA9|RAC2|AKT3	0.00901732	0.162312	0.511279	1.51427	87	48	SPP1|RAC2|LAMC3|PDGFC|MYL7|VAV1|PAK6|MET|VWF|ITGA3|KDR|FLT1|PIK3CG|THBS4|PIK3R5|ITGA11|PARVG|LAMA3|PARVB|LAMA5|CAV1|ACTN2|COL11A1|TNC|PDGFA|ACTN1	0.00819672	0.0692996	0.43977	1.54858	76	105	SPP1|TNC|COL11A1|PDGFC|SHC4|FN1|ACTN1|PAK3|THBS1|THBS4|TNN|COL1A1|MET|COL2A1|HGF|PAK1|RELN|MYL9|COL5A2|COL1A2|CAV1|COL3A1|PIK3R5|PDGFA|ITGA5|COL5A1|ACTB|TLN2|VCL|COL6A3|MYL12A|ITGA2B
KEGG_P53_SIGNALING_PATHWAY	0.00451264	0.0599536	0.50733	1.66472	24	55	THBS1|CCNE1|CCNB3|CHEK1|CCND2|GTSE1|CDKN2A|CDKN1A|IGF1|CCNB1|CCNB2|BBC3|ADGRB1|CDK1|GADD45A|RRM2|CASP8|CHEK2|CCND1|TP53	0.822742	0.980753	-0.253494	-0.72174	1721	8	GADD45A|CCNG2|CASP3|THBS1|PERP|BID|CD82|SERPINE1	0.000120627	0.00472561	0.67769	2.09382	0	40	CDK1|CCNE1|CCNB1|GTSE1|CCNB2|PMAIP1|SERPINE1|RRM2|FAS|GADD45G|CHEK1|THBS1|PIDD1|CCNE2|CASP8|GADD45B|CASP3|CHEK2|CDK4
KEGG_O_GLYCAN_BIOSYNTHESIS	0.00622642	0.0772075	0.708659	1.75521	32	15	ST3GAL2|GCNT4|GCNT3|GALNT6|GALNT14|GALNT12|ST6GALNAC1	0.207034	0.766495	0.644994	1.23363	1500	5	GALNT6|GCNT1|GCNT4	0.189458	0.48954	0.534909	1.28886	1275	12	GCNT4|B4GALT5|GALNT12|GCNT1|GALNT5
KEGG_BLADDER_CANCER	0.00914244	0.106281	0.539632	1.64449	49	38	MMP9|THBS1|VEGFC|E2F1|CDKN2A|CDKN1A|FGFR3|DAPK1|RB1|E2F3|CCND1|TP53	0.135881	0.681586	0.626593	1.30527	1048	7	CDH1|DAPK1|MYC|DAPK2|THBS1	0.0356712	0.179202	0.561179	1.55042	265	22	CDH1|MMP9|THBS1|E2F1|E2F2|MYC
KEGG_GAP_JUNCTION	0.0101892	0.111482	0.464744	1.54997	55	61	DRD1|GNAQ|ITPR3|PDGFD|PDGFA|ADCY8|TUBB1|GJA1|PRKCB|CDK1|PDGFB|PRKACB|TUBA1A|GNAI3|TUBA1C|PRKX|ITPR2|GUCY1B1|SRC|TUBB	0.323055	0.84113	0.48886	1.13574	2681	11	PDGFC|PRKG2|PLCB2|TUBA4A|PDGFA	0.0607788	0.226097	0.468867	1.4416	500	39	CDK1|PDGFC|TUBB3|TUBB2B|TUBA1C|PRKG2|TUBB|TUBB6|PDGFA|TUBB2A|TUBA1B|GJA1|TUBB4B
KEGG_NEUROACTIVE_LIGAND_RECEPTOR_INTERACTION	0.0146199	0.151072	-0.396874	-1.48763	64	104	GRIA3|GABRA6|GRIN3A|TACR2|LPAR3|VIPR2|CHRM4|GRIN3B|NPFFR1|GRM4|LEP|ADRB2|AGTR2|P2RX3|GRID2|S1PR4|GHR|PTGER4|PTAFR|VIPR1|LTB4R|CHRM2|GRIN1|LTB4R2|NPFFR2|GRIA4|EDNRA|S1PR1|NR3C1|PRSS1|HTR1A|P2RY8|CHRNG|ADORA2B|CRHR1|S1PR5|TSPO	0.0236967	0.306256	-0.335561	-1.59832	9	37	GHSR|PRLR|HTR7|CYSLTR1|TSHB|CHRNA1|CALCRL|GRIA4|LPAR4|GLP2R|LEPR|ADORA1|P2RX3|PTAFR	0.0201389	0.124861	-0.33951	-1.51539	28	52	GRM8|CHRM2|ADRA1A|GRM1|ADORA1|MC2R|MAS1|P2RY1|GRM7|CHRM1|SSTR4|PTGFR|PTGIR|THRB|P2RX6|CHRNA4|GRIK2|VIPR2|PTGER2|CHRNB1
KEGG_SMALL_CELL_LUNG_CANCER	0.0186199	0.173815	0.425064	1.47186	101	76	CCNE1|SKP2|ITGA2B|LAMC3|RXRA|PTGS2|CKS1B|E2F1|LAMA5|CDKN2B|COL4A2|COL4A1|TRAF4|RB1|PIAS4|E2F3|CCND1|TP53|PIK3CD|CDK2|LAMB1|ITGAV|TRAF5|ITGA6|PIK3CG|LAMC1|PIK3R5|LAMA2	0.210028	0.766495	0.502621	1.23224	1817	14	LAMC3|ITGA3|PIK3CG|PIK3R5|LAMA3|LAMA5|CDKN2B|PIK3CB|NFKBIA|PIK3CD|MYC|ITGA6	0.229063	0.52202	0.368083	1.19333	1971	54	CCNE1|PTGS2|FN1|E2F1|E2F2|CKS1B|MYC|CCNE2|PIK3R5|CDKN2B|CDK4|ITGA2B|CDK2|NFKBIA|SKP2
KEGG_ONE_CARBON_POOL_BY_FOLATE	0.0186898	0.173815	0.642729	1.61947	98	16	MTHFD1L|TYMS|ATIC|SHMT1|DHFR|MTR|GART|MTHFD2L|MTHFS|MTHFD2|SHMT2	0.95856	0.981432	0.411821	0.62487	5643	2	ALDH1L1|MTR	0.278545	0.535488	0.491755	1.18488	1875	12	TYMS|MTHFD1L|DHFR|MTHFD2|ALDH1L1|SHMT2|MTHFD1|GART|ATIC
KEGG_BASAL_CELL_CARCINOMA	0.0199203	0.176437	0.492885	1.5274	109	41	WNT9A|FZD10|BMP2|LEF1|WNT7A|WNT7B|FZD9|WNT2B|FZD1|FZD7|TP53|FZD4	0.346897	0.84113	0.58309	1.11523	2514	5	WNT9B|WNT11|FZD6	0.620863	0.804279	-0.246515	-0.894358	1481	24	BMP4|APC2|AXIN2|WNT11|WNT6|BMP2|WNT5B|FZD7|GLI2
KEGG_VASOPRESSIN_REGULATED_WATER_REABSORPTION	0.0223321	0.188807	0.516036	1.53991	121	34	DYNC1I1|AQP4|DYNC2LI1|DYNLL2|DYNLL1|CREB3L1|PRKACB|CREB3L2|PRKX|DCTN2|VAMP2|RAB5B|DYNC1H1|DCTN1|ADCY3|DYNC1LI2|PRKACA|RAB11A|DYNC1I2|RAB5C|DCTN4|RAB5A|ADCY9	0.232244	0.766495	0.669017	1.20539	1598	4	DYNC1I1|AQP4|ARHGDIB	0.244695	0.524826	0.44785	1.21326	1798	20	AQP2|CREB3L3|CREB3L1|CREB3L4
KEGG_TGF_BETA_SIGNALING_PATHWAY	0.0250722	0.202574	0.425718	1.44876	138	68	BMP7|THBS1|BMP2|SMAD9|INHBB|CDKN2B|ID2|THBS3|SMAD6|TNF|SMAD7|DCN|TGFB1|RBL2|THBS2|ID1|SMAD5|E2F4|TFDP1|TGFB3|LTBP1|TGFB2|RBL1|THBS4|ID4	0.811961	0.980312	0.291697	0.749319	7249	18	AMHR2|FST|BMP7|THBS4|CDKN2B|SMAD9|SMAD7|BMPR1B|TGFB1|MYC|THBS1|TGFB3	0.27926	0.535488	0.371852	1.15685	2323	42	BMPR1B|THBS1|THBS4|MYC|RBL1|CDKN2B|INHBA|GDF6|TGFB1|ID3|TFDP1|SMAD6
KEGG_PROGESTERONE_MEDIATED_OOCYTE_MATURATION	0.0262729	0.202574	0.421145	1.44606	144	72	CCNB3|BUB1|PLK1|MAD2L1|IGF1|CCNB1|ADCY8|CCNA2|CCNB2|ANAPC1|CDK1|CDC25B|PRKACB|PIK3CD|HSP90AA1|ANAPC2|GNAI3|ANAPC10|PRKX|CDK2|CDC16|PIK3CG|PIK3R5|CPEB1|AKT3	0.468312	0.878326	0.460779	1.02241	3775	9	RPS6KA1|PIK3CG|PIK3R5|CPEB1|PIK3CB|PIK3CD|MAPK11|ADCY5	0.000833433	0.0140926	0.58334	1.83687	6	45	BUB1|CDC25C|CDK1|CCNB1|CCNA2|CCNB2|PLK1|MAD2L1|PIK3R5|PKMYT1|MAPK13
KEGG_CARDIAC_MUSCLE_CONTRACTION	0.0272277	0.202574	-0.448285	-1.48377	120	51	ATP1A2|CACNG4|CACNG6|ATP1A3|CACNA1C|UQCRB|TNNC1|MYH6|RYR2|TNNT2|UQCRQ|CACNB4|SLC9A1|CACNA1S|CACNA2D1|COX4I2|SLC9A6	0.650689	0.951081	0.344801	0.885736	5809	18	CACNA2D4|ACTC1|TNNC1|TNNT2|RYR2|MYH6|MYL2|COX6A2|CACNA1C|TPM2|ATP1B1|TPM1	0.000568505	0.0130618	-0.564337	-2.36301	0	39	CACNA1S|MYH6|MYL2|RYR2|COX6A2|MYL3|MYH7|ACTC1|TNNI3|TNNT2|TNNC1|COX7A1|ATP1A2
KEGG_ABC_TRANSPORTERS	0.028559	0.204306	-0.521428	-1.54307	130	30	ABCA12|ABCD1|CFTR|ABCA3|ABCB9|ABCD4|ABCD2|ABCB4|ABCB1|ABCA1|ABCA5|ABCC9|ABCC10|ABCB6|ABCB8|ABCC4	0.349554	0.84113	0.479519	1.11404	2901	11	ABCB1|ABCA4|ABCG1|CFTR	0.00142349	0.0220641	-0.620818	-2.0738	3	18	ABCA12|ABCC8|ABCB4|ABCA6|ABCA8|ABCD2|ABCA1|ABCA9|ABCC5|ABCA3
KEGG_INSULIN_SIGNALING_PATHWAY	0.0299116	0.206058	-0.364782	-1.37854	131	110	INPP5K|SOCS3|PRKAA2|IRS2|G6PC|GCK|MKNK2|PIK3R1|PPP1R3C|IRS1|FOXO1|FBP1|PHKA2|TRIP10|CBLC|PPARGC1A|PIK3R3|PYGB|MAP2K1|PIK3CA|RHOQ|FLOT2|HRAS|MAPK10|HK2|PHKG1|RPS6|LIPE|SHC2|SOS1|SOCS2|ELK1	0.736854	0.955718	0.326625	0.811686	6445	15	INPP5D|PIK3CG|PIK3R5|HK2|PIK3CB|PIK3CD|LIPE	0.358586	0.629217	-0.217509	-1.04502	354	74	PPP1R3A|PRKAG3|PPARGC1A|FBP2|PYGM|SLC2A4|LIPE|ACACB|PRKAA2|IRS1|PPP1R3C|INPP5K|FOXO1|PHKG1|INSR|SORBS1|PIK3R2|SOS2|PHKG2|TSC1|MKNK1
KEGG_SULFUR_METABOLISM	0.0322456	0.214203	0.810221	1.50832	166	5	CHST11|PAPSS1|CHST12	0.752214	0.955718	0.626321	0.833649	3736	1	CHST11	0.819474	0.926358	0.384611	0.695558	4552	4	CHST11|PAPSS2|PAPSS1
KEGG_REGULATION_OF_ACTIN_CYTOSKELETON	0.0337626	0.216546	0.338821	1.32186	193	168	FGF16|ITGA8|IQGAP3|FGF6|CYFIP2|MYLK|ITGA2B|FGF18|ITGA11|DIAPH3|RAC3|PDGFD|PDGFA|ITGB3|ITGAM|FGFR3|FGFR2|ARPC1B|ACTN1|IQGAP1|WASF1|ITGB7|ITGB5|ITGB8|BCAR1|MYL10|ITGA4|PDGFB|ARHGEF7|SCIN|PAK6|PIP4K2A|PIK3CD|ITGAE|PFN2|PFN1|ACTN4|ITGAV|ARHGEF1|VCL|ACTB|ITGA6|PIK3CG|MRAS|ARPC5|PIK3R5|FGFR4|ITGA9|RAC2|MYH9	0.0166943	0.27318	0.508716	1.48027	160	41	SCIN|RAC2|PDGFC|ITGAM|ITGB2|MYL7|CD14|VAV1|PAK6|NCKAP1L|ITGA3|PIK3CG|PIK3R5|ITGA11|FGF9|ACTN2|EZR|PDGFA|ACTN1|MYH14|FGF1|MYL2|SSH3	0.375133	0.650047	0.303844	1.06994	3523	105	PDGFC|IQGAP3|FN1|ACTN1|PAK3|FGFR2|BDKRB1|PAK1|MYH9|MYL9|CFL1|WASF1|PIK3R5|NCKAP1L|PDGFA|ITGA5|PFN1|MSN|F2R|TIAM2|ACTB|IQGAP2|VCL|RRAS2|MYL12A|IQGAP1|ITGA2B|ACTN4|ENAH|ARPC2|ARPC1B|ITGB3|PPP1CA|SSH3|BCAR1|MYLK|PIK3CG
KEGG_JAK_STAT_SIGNALING_PATHWAY	0.0366153	0.227015	-0.38611	-1.40259	163	86	IL11RA|IL13RA2|SOCS3|IL13RA1|IL15|LIFR|IL13|IL6ST|LEP|IL4R|STAT3|EPO|PIK3R1|IRF9|GHR|STAT2|STAT1|IL21R	0.0291763	0.328233	0.562563	1.48822	265	21	CSF3R|IL9R|IL10RA|CSF2|MPL|PTPN6|PIK3CG|PIK3R5|LIF	0.0380812	0.179202	0.439889	1.45555	334	62	IL6|IL22RA1|CSF3R|IL13RA2|SOCS3|CSF2|MYC|IL7|CSF3|IL2RG|CSF2RB|IL13RA1|PIK3R5|LIF|IL4R|CLCF1|PTPN6|PIM1
KEGG_VASCULAR_SMOOTH_MUSCLE_CONTRACTION	0.0379267	0.22756	0.40581	1.3988	209	73	GNAQ|ITPR3|PRKCQ|ACTA2|MYLK|ADRA1B|PPP1R14A|ADCY8|CALD1|PRKCB|MYL6|MYH11|CALM2|PRKACB|PRKX|ITPR2|GUCY1B1|PRKCH|ARHGEF1|AVPR1A|CACNA1D	0.995444	0.995444	0.157607	0.409064	8958	19	KCNMA1|ACTG2|PRKCH|PLCB2|ACTA2|MYLK|CACNA1C|RAMP1|MYLK3|PRKCD|ADCY5	0.0848244	0.286861	-0.299072	-1.31741	127	49	PLA2G4E|CACNA1S|ADRA1A|PLA2G2D|MYLK3|PLA2G5|PTGIR|CACNA1D|RAMP2|PRKG1|ITPR1|PLA2G3|NPR2
KEGG_PROTEASOME	0.0422433	0.245539	0.468953	1.44505	231	40	PSMC4|PSMD1|PSMC3|PSME3|PSMD12|PSMB9|PSMA1|PSMB3|PSMD2|PSMD8|PSMD3|PSMB7|PSMD7|PSMD6|PSMD14|PSMD11|PSMD13|PSMA6|PSMA4|POMP|PSMA5|PSMB4|PSMA8|PSMC1|PSMC6|PSMA3|PSMA2|PSMC2|PSMB2	0.105209	0.681586	-0.465767	-1.40049	203	9	PSMB11|PSMB2|PSMB7|PSMB1|PSMC5|PSMA7|PSMC2|PSMB10|PSMB8	0.00904295	0.07313	0.563979	1.67793	71	32	PSMB5|PSMD14|PSMD2|PSMC5|PSMD8|PSMB2|PSMB4|PSMA4|PSMC1|PSMA5|PSME3|PSMC3|PSMA7|PSMD1|PSMB6|PSMC4|PSMD7|PSMB1|PSMD13|PSMA6|PSMB7|POMP|PSMA1|PSMA2|PSMD6|PSMD3|PSMC2|PSMD12
KEGG_ALDOSTERONE_REGULATED_SODIUM_REABSORPTION	0.046776	0.263646	-0.493951	-1.47259	213	31	IRS2|HSD11B2|ATP1A2|PRKCG|ATP1A3|SGK1|PIK3R1|IRS1	0.792641	0.980312	0.350925	0.755994	6268	8	PIK3CG|PIK3R5|PIK3CB|PIK3CD|ATP1B1	0.0588235	0.224112	-0.457167	-1.49902	168	17	HSD11B1|ATP1A2|SCNN1B|NR3C2|IRS1|SFN|INSR|PIK3R2|SLC9A3R2
REACTOME_CELL_CYCLE	0.000161943	0.00624933	0.570614	2.4895	0	513	RMI2|DYNC1I1|NSL1|PLK4|BARD1|HMMR|CCNE1|PHLDA1|SKP2|TEX15|SMC2|SGO1|DNA2|KNL1|CDC6|CHTF8|NUF2|NCAPG|BUB1|GINS4|NCAPH|KIF20A|TYMS|AURKB|CDC20|POLE|NDC80|CENPE|CENPK|KIF2C|TPX2|MCM2|SYCP1|NCAPD3|CHTF18|CKS1B|ORC5|MCM3|CENPW|TK1|ORC1|MCM5|CDC7|FBXL7|CDT1|SPDL1|MIS12|CHEK1|SMC4|BIRC5|RAD51|CENPF|NCAPD2|E2F1|CEP76|PCNA|FEN1|ODF2|PSMC3IP|MCPH1|AURKA|RMI1|FOXM1|CENPJ|CEP72|FBXO5|BORA|PTTG1|RFC4|NEK2|TOP…	0.146789	0.872623	-0.231909	-1.20259	31	50	PSMB11|BRCA2|UBE2V2|BRCC3|HSPA2|CENPQ|HDAC1|PMF1|CDKN1C|PCNA|CENPL|LIN54|TFDP2|DYNC1LI2|TOPBP1|ORC2|TUBA1C|NCAPH|H3-3A|MIS12|BLZF1|SUMO1|NCAPD3|CEP72|POT1|POLD3|AKT3|RAB2A|PSMB2|PSMB7|PSMB1|UBE2I|PRKCA|PSMC5|PSMA7|PSMC2	0.0001001	0.0040628	0.629374	2.39194	0	405	BUB1|SPC24|CENPH|CENPM|KNTC1|SKA1|KIF2C|CDC25C|CDK1|NUF2|CDCA5|AURKB|NDC80|TOP2A|CCNE1|KIF23|ESCO2|MCM10|TPX2|BUB1B|UBE2C|NCAPG|CENPE|CCNB1|HMMR|GTSE1|CENPI|CDC20|CLSPN|PIF1|BRCA1|CCNA2|SPDL1|CDCA8|CCNB2|EXO1|NEK2|MCM5|BIRC5|RRM2|MIS18BP1|AURKA|PLK1|KIF20A|POLE|ZWILCH|GINS2|CENPF|MYBL2|CDC6|NCAPH|FOXM1|PTTG1|MCM2|NSL1|LMNB1|GMNN|CDT1|TUBB3|CENPN|FEN1|SPC25|CHEK1|DSCC1|DBF4|RMI2|TUBB2B|TUBA1C|GINS…
REACTOME_EXTRACELLULAR_MATRIX_ORGANIZATION	0.000174764	0.00624933	0.414606	1.65554	0	204	ELN|MMP9|ITGA8|MATN4|LOX|SPP1|COL8A1|BMP7|THBS1|VCAN|FBN2|FMOD|BMP2|COL5A3|MATN1|ITGA2B|LAMC3|ITGA11|COL18A1|FBLN5|COL8A2|LAMA5|PDGFA|ITGB3|ITGAM|SERPINH1|LOXL2|COL4A2|CD44|COL17A1|COL5A1|PLOD1|BGN|COL4A1|COL7A1|NCAM1|COL2A1|ACTN1|COL1A1|ITGB7|COL5A2|LOXL4|MFAP5|DCN|TGFB1|ITGB5|ITGB8|BMP1|COL1A2|TNR|MFAP2|COL14A1|ITGA4|PDGFB|COL15A1|NID1|SCUBE1|P4HA2	0.0571859	0.704815	0.418651	1.29529	568	81	SPP1|CDH1|CTSS|LAMC3|ITGAM|MMP12|ITGB2|COL6A5|A2M|VWF|F11R|LTBP2|ITGA3|KDR|BMP7|MATN3|COL8A1|FMOD|ITGA11|COL9A1|LAMA3|COL12A1|COL25A1|TIMP1|PECAM1|LAMA5|EFEMP1|SERPINE1|COL11A1|ELN|ADAMTS16|TNC|ICAM2|P4HA3|CEACAM1|PDGFA|ACTN1	0.000103541	0.0040628	0.515015	1.87486	0	149	SPP1|ADAMTS16|TNC|COL11A1|TIMP1|P4HA3|COL12A1|ADAM12|SERPINE1|ADAMTS4|CDH1|TLL1|MMP8|LOX|A2M|MMP9|FN1|ACTN1|LTBP2|CAPN6|ADAMTS8|SDC1|THBS1|TNN|CD44|COL1A1|LOXL3|COL28A1|ACAN|COL24A1|COL2A1|COL8A1|COL5A2|COL1A2|COL8A2|COL3A1|FBN2|P3H1|SERPINH1|P4HB|F11R|LOXL2|PDGFA|TGFB1|ADAM8|ITGA5|PLOD3|CASP3|SPARC|EFEMP2|MFAP5|COL5A1|PLOD2|MMP14|ADAMTS9|COL6A3|ADAMTS1|MFAP4|PPIB|COL14A1|SDC4|ITGA2B|EMILIN1|SH3P…
REACTOME_RHO_GTPASE_EFFECTORS	0.00017507	0.00624933	0.538238	2.15325	0	208	LIN7B|DYNC1I1|NSL1|NOXO1|IQGAP3|CYFIP2|SGO1|MYLK|KNL1|NUF2|BUB1|AURKB|CDC20|KIF14|NDC80|DIAPH3|CENPE|CENPK|KIF2C|SPDL1|MIS12|BIRC5|CENPF|PLK1|CENPN|KIF18A|SPC24|BUB1B|RHOG|CENPO|CIT|SCAI|MAD2L1|ERCC6L|SKA1|PPP1R14A|TUBB1|KNTC1|CENPL|PRC1|ARPC1B|PRKCB|CENPH|IQGAP1|CENPP|DYNLL2|WASF1|CDCA8|CENPI|MYL6|FMNL2|BTK|EVL|DYNLL1|MYH11|NUP37|BUB3|RCC2|PKN3|FLNA|PFN2|TUBA1A|TUBA1C|YWHAH|SRF|PFN1	0.0464334	0.704815	0.502082	1.41943	441	32	CDH1|RAC2|CYBB|S100A8|DYNC1I1|NCKAP1L|NCF4|KLC3|RHPN2|CFTR	0.000102785	0.0040628	0.64028	2.34871	0	163	BUB1|SPC24|CENPH|CENPM|KNTC1|SKA1|KIF2C|CDC25C|NUF2|AURKB|NDC80|KIF14|BUB1B|IQGAP3|CENPE|CENPI|CDC20|SPDL1|CDCA8|PRC1|BIRC5|PLK1|ZWILCH|CENPF|CDH1|CIT|NSL1|TUBB3|CENPN|SPC25|PAK3|TUBB2B|TUBA1C|NCF4|CENPK|INCENP|ERCC6L|CENPA|MAD2L1|CENPQ|MYH11|BTK|S100A9|KIF18A|PAK1|MYH9|MYL9|DSN1|CENPP|KLC3|PKN3|PMF1|TUBB6|CFL1|WASF1|NCKAP1L|RANGAP1
REACTOME_ELASTIC_FIBRE_FORMATION	0.000185598	0.00624933	0.633211	1.91468	0	36	ELN|ITGA8|LOX|BMP7|FBN2|BMP2|FBLN5|ITGB3|LOXL2|LOXL4|MFAP5|TGFB1|ITGB5|ITGB8|MFAP2|TGFB3|LTBP1|ITGAV|TGFB2	0.872685	0.998404	0.274074	0.671756	7587	14	LTBP2|BMP7|EFEMP1|ELN|LOX|MFAP4|TGFB1|ITGB5|TGFB3|ITGA5	0.121646	0.369767	0.462318	1.34263	942	28	LOX|FN1|LTBP2|LOXL3|FBN2|LOXL2|TGFB1|ITGA5|EFEMP2|MFAP5|MFAP4|EMILIN1|TGFB3|ITGB3|LOXL4|FBN1|ITGB1
REACTOME_SELENOAMINO_ACID_METABOLISM	0.000222816	0.00629157	-0.676257	-2.48836	0	90	RPL29|CBS|RPS17|RPL5|RPS28|RPL31|RPL35|RPL36A|RPL36|RPS2|RPS16|RPS7|RPS24|RPL30|RPL7A|RPS25|RPL23|RPS15A|RPS9|RPL18|RPL6|RPS14|RPL22L1|RPL12|RPL22|RPS27|RPL14|RPL38|RPL34|RPS19|RPS11|RPS15|RPS5|RPS21|RPS29|RPS20|GSR|RPS3A|RPS12|RPS18|RPLP1|RPS23|RPL8|RPSA|RPL23A|SECISBP2|RPL10A|RPLP0|RPL32|RPS13|RPL13A|RPS3|RPL3|RPL18A|UBA52|RPL13|RPS27A|RPL9|RPL27|RPL19|RPL21|RPS6|RPL35A|RPS10|RPL28|RPL39|RPS4X|…	0.186378	0.881272	-0.380309	-1.24588	300	11	RPS8|RPS3|RPL4|RPLP0|RPS3A|RPS18|QARS1|RPL15|RPS27A|RPL35A|RPL38	0.00644796	0.0593766	0.479183	1.6189	56	70	RPSA|EEF1E1|RPLP0|RPS26|RPLP1|RPS3|RPL22L1|RPL32|RPL13A|TXNRD1|RPL37A|RPL14|RPL39|RPS3A|RPS11|RPL4|RPS24|RPS20|RPS27L|KARS1|RPL37|RPLP2|RPL36AL|RPS8|RPL23A|RPS19|RARS1|RPL13|RPL8|RPS7|RPL18|RPS12|RPL18A|RPL23|RPL7|RPL7A|RPS5|RPL15|RPS10|EPRS1|RPL3|NNMT|RPS15|RPL6|PAPSS2|DARS1|RPS9|RPL12|RPL31|RPS15A|RPS4X|RPS14|RPS21|AIMP1|PAPSS1|AIMP2
REACTOME_RESPONSE_OF_EIF2AK4_GCN2_TO_AMINO_ACID_DEFICIENCY	0.000223115	0.00629157	-0.712593	-2.61626	0	89	RPL29|RPS17|RPL5|RPS28|RPL31|RPL35|RPL36A|RPL36|RPS2|RPS16|RPS7|RPS24|RPL30|RPL7A|RPS25|RPL23|RPS15A|RPS9|RPL18|RPL6|RPS14|RPL22L1|RPL12|TRIB3|RPL22|RPS27|RPL14|RPL38|RPL34|RPS19|RPS11|RPS15|RPS5|RPS21|RPS29|RPS20|RPS3A|RPS12|RPS18|ATF2|RPLP1|RPS23|RPL8|RPSA|RPL23A|RPL10A|RPLP0|IMPACT|RPL32|RPS13|RPL13A|RPS3|RPL3|RPL18A|UBA52|RPL13|RPS27A|RPL9|RPL27|RPL19|RPL21|RPS6|EIF2S3|RPL35A|RPS10|RPL28|RPL3…	0.153027	0.872623	-0.380493	-1.28693	229	12	RPS8|RPS3|RPL4|RPLP0|RPS3A|RPS18|EIF2AK4|RPL15|ASNS|RPS27A|RPL35A|RPL38	0.000114969	0.0040628	0.577943	1.90773	0	59	ATF3|ASNS|RPSA|RPLP0|RPS26|RPLP1|RPS3|RPL22L1|RPL32|RPL13A|RPL37A|RPL14|RPL39|RPS3A|RPS11|RPL4|RPS24|RPS20|RPS27L|RPL37|RPLP2|RPL36AL|CEBPB|RPS8|RPL23A|RPS19|RPL13|RPL8|RPS7|RPL18|EIF2S1|RPS12|RPL18A|RPL23|RPL7|RPL7A|RPS5|RPL15|RPS10|EIF2S3|RPL3|RPS15|RPL6|RPS9|RPL12|RPL31|RPS15A|RPS4X|RPS14|RPS21
REACTOME_SRP_DEPENDENT_COTRANSLATIONAL_PROTEIN_TARGETING_TO_MEMBRANE	0.000225175	0.00629157	-0.691461	-2.56413	0	98	RPL29|RPS17|RPL5|RPS28|RPL31|RPL35|RPL36A|RPL36|RPS2|RPS16|SPCS1|RPS7|RPS24|RPL30|RPL7A|RPS25|RPL23|RPS15A|RPS9|RPL18|RPL6|RPS14|RPL22L1|RPL12|RPL22|RPS27|RPL14|RPL38|RPL34|RPS19|RPS11|SEC61G|RPS15|RPS5|RPS21|RPS29|RPS20|RPS3A|RPS12|RPS18|RPLP1|RPS23|RPL8|RPSA|RPL23A|RPL10A|RPLP0|RPL32|RPS13|RPL13A|SSR2|RPS3|RPL3|RPL18A|UBA52|RPL13|SRP14|SSR3|RPS27A|RPL9|RPL27|RPL19|RPL21|RPS6|RPL35A|RPS10|RPL28|…	0.741852	0.998404	0.33607	0.798626	6304	12	SPCS3|RPL38|RPL35A|RPS27A|RPL15|RPS18|SSR4|RPS3A|RPLP0|RPL4|RPS3|RPS8	0.000112562	0.0040628	0.575995	1.95325	0	73	SPCS3|SEC61B|SSR2|RPSA|RPLP0|RPS26|RPLP1|SSR4|RPS3|RPL22L1|RPL32|RPL13A|SSR1|RPL37A|RPN1|RPL14|RPL39|RPS3A|RPS11|SEC61A1|RPL4|RPS24|RPS20|DDOST|RPS27L|RPL37|SSR3|RPLP2|RPL36AL|RPS8|RPL23A|RPS19|RPL13|RPL8|RPS7|RPL18|RPS12|RPL18A|RPL23|RPL7|RPL7A|SPCS1|RPS5|RPL15|RPS10|RPN2|RPL3|TRAM1|RPS15|RPL6|SRPRA|RPS9|RPL12|RPL31|RPS15A|RPS4X|SRPRB|RPS14|SRP68|RPS21
REACTOME_INFLUENZA_INFECTION	0.000225734	0.00629157	-0.47769	-1.85514	0	133	ISG15|RPL29|RPS17|RPL5|RPS28|RPL31|RPL35|RPL36A|RPL36|RPS2|RPS16|RPS7|RPS24|RPL30|RPL7A|RPS25|RPL23|RPS15A|RPS9|RPL18|RPL6|RPS14|RPL22L1|RPL12|RPL22|RPS27|RPL14|RPL38|RPL34|RPS19|RPS11|RPS15|RPS5|RPS21|RPS29|RPS20|RPS3A|RPS12|RPS18|RPLP1|RPS23|RPL8|RPSA|RPL23A|RPL10A|RPLP0|RPL32|RPS13|RPL13A|RPS3|RPL3|RPL18A|UBA52|RPL13|RPS27A|RPL9|RPL27|RPL19|POLR2D|RPL21|RPS6|RPL35A|RPS10|RPL28|RPL39|RPS4X|RPL4…	0.906399	0.998404	0.259122	0.626107	7804	13	POLR2K|RPL38|RPL35A|TGFB1|RPS27A|RPL15|RPS18|RPS3A|RPLP0|RPL4|RPS3|RPS8	0.000217085	0.0053417	0.533496	1.86693	1	94	RPSA|NDC1|RAN|RPLP0|RPS26|RPLP1|TGFB1|AAAS|NUP93|RPS3|RPL22L1|KPNA2|IPO5|RPL32|KPNB1|RPL13A|HSP90AA1|RPL37A|SEC13|RPL14|RPL39|RPS3A|RPS11|RPL4|RPS24|RPS20|NUP37|RPS27L|RPL37|RPLP2|RPL36AL|NUP43|RPS8|RPL23A|RPS19|RPL13|EIF2AK2|RPL8|RPS7|NUP107|RPL18|RPS12|RPL18A|RPL23|RPL7|NUP205|RPL7A|RPS5|RPL15|RPS10|RPL3|CALR|POLR2D|RPS15|RPL6|KPNA3|XPO1|RPS9|GTF2F2|RPL12|CLTA|CANX|RPL31|RPS15A|RPS4X|RPS14|GRSF…
REACTOME_REGULATION_OF_EXPRESSION_OF_SLITS_AND_ROBOS	0.000229358	0.00629157	-0.465	-1.82541	0	146	UPF3A|RPL29|RPS17|RPL5|RPS28|RPL31|RPL35|RPL36A|RPL36|RPS2|RPS16|RPS7|RPS24|RPL30|RPL7A|RPS25|RPL23|RPS15A|RPS9|RPL18|RPL6|RPS14|RPL22L1|RPL12|RPL22|RPS27|RPL14|RPL38|RPL34|RPS19|RPS11|RPS15|PSMF1|COL4A5|RPS5|RPS21|RPS29|RPS20|RPS3A|RPS12|RPS18|RPLP1|RPS23|RPL8|RPSA|RPL23A|RPL10A|RPLP0|RPL32|RPS13|RPL13A|RPS3|RPL3|RPL18A|UBA52|RPL13|RPS27A|RPL9|RPL27|RPL19|RPL21|RPS6|RPL35A|RPS10|RPL28|RPL39|RPS4…	0.806935	0.998404	0.285297	0.760268	7376	22	ISL1|RPL38|RPL35A|MSI1|PSMB8|RPS27A|RPL15|RPS18|PSMB10|PSMC2|PSMA7|PSMC5|RPS3A|RPLP0|PSMB1|PSMB7|RPL4|RPS3|PSMB2|RPS8	0.000322997	0.00702636	0.522659	1.84209	2	101	LHX2|RPSA|PABPC1|RPLP0|RPS26|RPLP1|RPS3|RPL22L1|RPL32|RPL13A|RPL37A|RPL14|RPL39|RPS3A|RPS11|RPL4|RPS24|RPS20|RPS27L|RPL37|RPLP2|RPL36AL|PSMB5|PSMD10|PSMD14|PSMD2|RPS8|RPL23A|RPS19|RPL13|PSMC5|RPL8|RPS7|RPL18|RPS12|RPL18A|RPL23|RPL7|RPL7A|PSMD8|ETF1|PSMB2|GSPT1|RPS5|RPL15|RPS10|RPL3|PSMB4|MAGOH|PSMA4|PSMC1|RPS15|EIF4A3|PSMA5|RPL6|PSME3|PSMC3|RPS9|PSMA7|RPL12|PSMD1|RPL31|PSMB6|PSMC4|EIF4G1|RPS15A|P…
REACTOME_RRNA_PROCESSING	0.000231642	0.00629157	-0.485175	-1.96079	0	183	RPP25|RPL29|MRM2|TRMT10C|RPS17|RPL5|RPS28|RPL31|DDX21|RPL35|RPL36A|DHX37|RPL36|RPS2|TRMT112|RPS16|RPS7|PNO1|RPS24|RPL30|RPL7A|RPS25|RPL23|EBNA1BP2|RPS15A|EXOSC1|RPS9|RPL18|RPL6|RPS14|RPL22L1|RPL12|RPL22|RPS27|RPL14|RPL38|RPL34|RPS19|RPS11|RPS15|RPS5|RPS21|RPS29|RPS20|RPS3A|THUMPD1|RPS12|RPS18|RPLP1|RPS23|RPL8|RPSA|RPL23A|RPL10A|RPLP0|RPL32|RPS13|RPL13A|UTP20|RPS3|RPL3|RPL18A|WDR46|RCL1|UBA52|RPL1…	0.0563107	0.704815	-0.381598	-1.49766	57	18	NOP58|UTP14A|MRM1|DDX21|RPS8|RPS3|RPL4|WDR3|RPLP0|RPS3A|RPS18|DDX47|RPL15|NOB1|NHP2|RPS27A|RPL35A|RPL38	0.000533106	0.00964087	0.490907	1.74147	4	109	NHP2|RPSA|RPP25|RPLP0|RPS26|NOP58|RPLP1|RPS3|RPL22L1|RPL32|RPL13A|RPL37A|FBL|RPL14|PNO1|RPL39|RPS3A|RPS11|RPL4|RPS24|RPS20|RPS27L|RPL37|RPLP2|RPL36AL|GNL3|DDX21|RPS8|RPL23A|RPS19|RPL13|RPL8|RPS7|NCL|RPL18|NOP56|RPS12|TBL3|RPL18A|RPL23|RPL7|RPL7A|TSR1|RPS5|ERI1|RPL15|RPS10|NOP2|GAR1|RPL3|RPS15|DKC1|RPL6|BOP1|FTSJ3|RPS9|RPL12|NOC4L|DIS3|RPL31|RPS15A|LTV1|RPS4X|PES1|RPS14|WDR75|EXOSC1|RPS21|RRP9|NIP…
REACTOME_FACTORS_INVOLVED_IN_MEGAKARYOCYTE_DEVELOPMENT_AND_PLATELET_PRODUCTION	0.000360101	0.00935275	0.467388	1.70925	1	105	KIF19|KIF1A|KIF20A|CENPE|KIF15|KIF2C|KIF11|RAD51C|KIF18A|KIF26A|GATA1|KIF20B|IRF1|TUBB1|EHD3|DOCK4|RACGAP1|KIFC1|KIF26B|MYB|KIF3C|KIF23|KIF22|CABLES2|GATA5|MAFG|PRKACB|TP53|GATA3|PRKAR1B|TUBA1A|TUBA1C|CDK2	0.284253	0.952052	0.455775	1.15872	2528	17	DOCK2|KIF26B|GATA5|HBB|KLC3|KIF21A|TUBA4A|KIF21B	0.000110644	0.0040628	0.59572	2.04783	0	80	KIF26B|KIF2C|KIF23|KIF18B|CENPE|KIF11|KIF4A|RACGAP1|KIF15|KIF20A|KIF22|RAD51B|KIFC1|KIF20B|TUBB3|TUBB2B|TUBA1C|KIF18A|KLC3|TUBB6|RAD51C|WEE1|TUBB2A|KIF21B|TUBA1B|ACTB|TUBB4B
REACTOME_KINESINS	0.000371195	0.00935275	0.61227	1.85136	1	36	KIF19|KIF1A|KIF20A|CENPE|KIF15|KIF2C|KIF11|KIF18A|KIF26A|KIF20B|TUBB1|RACGAP1|KIFC1|KIF26B|KIF3C|KIF23|KIF22|TUBA1A|TUBA1C	0.287999	0.952052	0.556622	1.16365	2214	7	KIF26B|KLC3|KIF21A|TUBA4A|KIF21B	0.000122504	0.0040628	0.725122	2.23211	0	38	KIF26B|KIF2C|KIF23|KIF18B|CENPE|KIF11|KIF4A|RACGAP1|KIF15|KIF20A|KIF22|KIFC1|KIF20B|TUBB3|TUBB2B|TUBA1C|KIF18A|KLC3|TUBB6|TUBB2A|KIF21B|TUBA1B
REACTOME_HYALURONAN_BIOSYNTHESIS_AND_EXPORT	0.000381243	0.00935275	0.937726	1.74266	1	5	HAS3|HAS2|HAS1	0.140435	0.872623	0.927954	1.23906	703	1	CEMIP	0.539354	0.820296	0.53425	0.970694	3021	4	HAS1|HAS2
REACTOME_ANCHORING_OF_THE_BASAL_BODY_TO_THE_PLASMA_MEMBRANE	0.000543774	0.0128173	0.501033	1.75107	2	79	PLK4|NPHP4|IQCB1|CEP76|ODF2|CENPJ|CEP72|NEK2|PLK1|HAUS1|CEP78|HAUS6|CEP152|HAUS3|CDK1|HAUS7|DYNLL1|CEP89|CEP70|CNTRL|TUBA1A|HSP90AA1|MKS1|HAUS4|TUBB|CKAP5	0.916678	0.998404	0.313086	0.629647	6842	6	TUBA4A|NINL|B9D2|AHI1|CEP72|CC2D2A	0.101872	0.339335	0.401738	1.3291	886	60	CDK1|NEK2|PLK1|PLK4|HAUS7|TUBB|HAUS8|HAUS4|HSP90AA1|TUBB4B|HAUS6|TUBG1|HAUS1|CEP192|NPHP4|YWHAG|CEP41|MAPRE1|CEP76|PRKAR2B|YWHAE|DYNLL1|HAUS3|SSNA1|TUBA1A|PRKACA
REACTOME_AURKA_ACTIVATION_BY_TPX2	0.000548145	0.0128173	0.581257	1.92697	2	59	PLK4|HMMR|TPX2|CEP76|ODF2|AURKA|CENPJ|CEP72|NEK2|PLK1|HAUS1|CEP78|HAUS6|CEP152|HAUS3|CDK1|HAUS7|DYNLL1|CEP70|CNTRL|TUBA1A|HSP90AA1|HAUS4|TUBB|CKAP5	0.582322	0.989613	0.556886	0.938485	3741	3	TUBA4A|NINL|CEP72	0.00491861	0.0482538	0.520262	1.68666	41	52	CDK1|TPX2|HMMR|NEK2|AURKA|PLK1|PLK4|HAUS7|TUBB|HAUS8|HAUS4|HSP90AA1|TUBB4B|HAUS6|TUBG1|HAUS1|CEP192|YWHAG|CEP41|MAPRE1|CEP76|PRKAR2B|YWHAE|DYNLL1|HAUS3|SSNA1
REACTOME_G1_S_SPECIFIC_TRANSCRIPTION	0.000556174	0.0128173	0.677573	1.90768	2	26	CCNE1|CDC6|TYMS|TK1|ORC1|CDT1|E2F1|PCNA|FBXO5|CDC45|POLA1|CDK1|RRM2|DHFR|RBBP4|RBL2|E2F4|TFDP1	0.022507	0.704815	-0.779221	-1.6966	71	4	HDAC1|PCNA|LIN54|TFDP2	0.000266667	0.00606465	0.746984	2.0828	1	23	CDK1|CCNE1|RRM2|CDC6|CDT1|CDC45|E2F1|TYMS|RBL1|DHFR|PCNA|ORC1|LIN9|FBXO5|TFDP1
REACTOME_SIGNALING_BY_ROBO_RECEPTORS	0.000696217	0.0157482	-0.384875	-1.55612	2	185	NELL2|PAK5|UPF3A|RPL29|RPS17|SRGAP1|RPL5|RPS28|RPL31|SLIT3|RPL35|RPL36A|RPL36|RPS2|RPS16|RPS7|RPS24|RPL30|RPL7A|RPS25|RPL23|RPS15A|CXCL12|RPS9|RPL18|RPL6|RPS14|RPL22L1|RPL12|RPL22|RPS27|RPL14|RPL38|RPL34|RPS19|RPS11|SRGAP3|RPS15|PSMF1|COL4A5|RPS5|RPS21|RPS29|RPS20|RPS3A|RPS12|RPS18|RPLP1|RPS23|RPL8|RPSA|RPL23A|RPL10A|RPLP0|RPL32|RPS13|RPL13A|RPS3|RPL3|RPL18A|UBA52|RPL13|RPS27A|RPL9|RPL27|RPL19|RP…	0.66118	0.998404	0.321542	0.887786	6185	27	ISL1|PAK6|SLIT3|RPL38|RPL35A|PAK1|MSI1|PSMB8|RPS27A|RPL15|RPS18|PSMB10|PSMC2|PSMA7|PSMC5|PRKCA|RPS3A|RPLP0|PSMB1|PSMB7|RPL4|RPS3|PSMB2|RPS8	0.0011534	0.01618	0.458873	1.65113	10	131	PAK3|LHX2|PAK1|RPSA|PABPC1|RPLP0|RPS26|RPLP1|PFN1|RPS3|RPL22L1|RPL32|RPL13A|RPL37A|RPL14|RPL39|RPS3A|RPS11|EVL|RPL4|RPS24|RPS20|RPS27L|RPL37|RPLP2|RPL36AL|PSMB5|PSMD10|VASP|ENAH|PSMD14|PSMD2|RPS8|RPL23A|RPS19|RPL13|PSMC5|RPL8|RPS7|RPL18|RPS12|RPL18A|RPL23|RPL7|RPL7A|PSMD8|ETF1|PSMB2|GSPT1|RPS5|RPL15|RPS10|RPL3|PSMB4|MAGOH|PSMA4|PSMC1|RPS15|EIF4A3|SRGAP3|PSMA5|RPL6|GPC1|PSME3|PSMC3|RPS9|PSMA7|RPL1…
REACTOME_TRANSLATION	0.000714626	0.0157482	-0.381785	-1.59937	2	248	RPL29|RPS17|EEF1D|MRRF|RPL5|RPS28|RPL31|RPL35|RPL36A|RPL36|RPS2|TRMT112|EIF3I|RPS16|SPCS1|RPS7|RPS24|RPL30|RPL7A|MRPL32|RPS25|RPL23|RPS15A|RPS9|RPL18|RPL6|RPS14|RPL22L1|RPL12|MRPL47|RPL22|EIF3F|EIF3G|RPS27|RPL14|RPL38|RPL34|RPS19|RPS11|SEC61G|RPS15|MRPL52|RPS5|RPS21|RPS29|RPS20|RPS3A|RPS12|RPS18|EIF3M|RPLP1|RPS23|RPL8|RPSA|RPL23A|EEF1B2|RPL10A|RPLP0|RPL32|RPS13|RPL13A|SSR2|RPS3|RPL3|RPL18A|MRPS18…	0.799769	0.998404	0.27451	0.776062	7612	32	EEF1A2|SPCS3|RPL38|RPL35A|RPS27A|MRPL35|EIF3K|RPL15|MRPL45|QARS1|TARS2|EIF4EBP1|EIF2B2|RPS18|CARS1|EIF4B|MRRF|EEF1B2|MRPS24|SSR4|MRPL24|RPS3A|RPLP0|EIF3G|MRPS14|EEF1D|RPL4|RPS3|RPS8|MRPL52	0.000102229	0.0040628	0.497273	1.83661	0	185	PPA1|SPCS3|SEC61B|SSR2|RPSA|EEF1B2|EEF1E1|PABPC1|RPLP0|RPS26|RPLP1|MRPL52|EEF1G|SSR4|RPS3|GARS1|RPL22L1|RPL32|RPL13A|SSR1|MRPL54|RPL37A|RPN1|RPL14|RPL39|RPS3A|RPS11|SEC61A1|RPL4|RPS24|RPS20|DDOST|RPS27L|KARS1|RPL37|SSR3|EIF4EBP1|MRPL20|RPLP2|RPL36AL|TUFM|EIF3I|EEF1A1|RPS8|RPL23A|RPS19|RARS1|RPL13|SARS2|MRPL45|MRPL16|RPL8|RPS7|EIF3L|EIF3B|RPL18|EIF2S1|EIF1AX|RPS12|VARS1|RPL18A|RPL23|RPL7|TSFM|RPL7…
REACTOME_APC_C_MEDIATED_DEGRADATION_OF_CELL_CYCLE_PROTEINS	0.000723458	0.0157482	0.500245	1.75503	3	81	SKP2|AURKB|CDC20|AURKA|FBXO5|PTTG1|NEK2|PLK1|BUB1B|MAD2L1|CCNB1|CCNA2|ANAPC1|CDK1|BUB3|ANAPC2|ANAPC10|CDK2|PSMC4|PSMD1|PSMC3|CDC16|PSME3|PSMD10|PSMD12|PSMB9|PSMA1|PSMB3|PSMD2|PSMD8|PSMD3|PSMB7|PSMD7|PSMD6|CDC27|PSMD14|PSMD11|PSMD13|PSMA6|PSMA4|PSMA5|ANAPC4|UBE2C|PSMB4|PSMA8|PSMC1|PSMC6	0.0569659	0.704815	-0.466216	-1.52731	91	11	PSMB11|PSMB2|PSMB7|PSMB1|PSMC5|PSMA7|PSMC2|PSMB10|UBE2E1|RPS27A|PSMB8	0.000115154	0.0040628	0.610554	2.01226	0	58	CDK1|AURKB|BUB1B|UBE2C|CCNB1|CDC20|CCNA2|NEK2|AURKA|PLK1|PTTG1|MAD2L1|FBXO5|ANAPC15|CDK2|PSMB5|PSMD10|PSMD14|SKP2|PSMD2|PSMC5|PSMD8|PSMB2|PSMB4|PSMA4|PSMC1|PSMA5|CDC16|PSME3|PSMC3|PSMA7|CDC27|PSMD1|PSMB6|PSMC4|PSMD7|PSMB1|PSMD13|PSMA6|PSMB7
REACTOME_REGULATION_OF_PLK1_ACTIVITY_AT_G2_M_TRANSITION	0.000724769	0.0157482	0.524857	1.80917	3	72	PLK4|CEP76|ODF2|AURKA|CENPJ|CEP72|BORA|NEK2|PLK1|HAUS1|CEP78|HAUS6|CCNB1|CCNB2|CEP152|HAUS3|CDK1|HAUS7|DYNLL1|CEP70|CNTRL|TUBA1A|HSP90AA1|AJUBA|HAUS4|TUBB|CKAP5	0.795972	0.998404	0.425187	0.769052	5414	4	TUBA4A|NINL|RPS27A	0.0049688	0.0484297	0.509149	1.67375	42	57	CDK1|CCNB1|CCNB2|NEK2|AURKA|PLK1|PLK4|HAUS7|TUBB|BORA|HAUS8|HAUS4|HSP90AA1|TUBB4B|HAUS6|TUBG1|HAUS1|CEP192|YWHAG|CEP41|MAPRE1|CEP76|PRKAR2B|YWHAE|DYNLL1|HAUS3|SSNA1
REACTOME_RESOLUTION_OF_AP_SITES_VIA_THE_MULTIPLE_NUCLEOTIDE_PATCH_REPLACEMENT_PATHWAY	0.000747803	0.0158062	0.725025	1.94031	3	21	POLE|PCNA|FEN1|RFC4|RFC3|POLD1|POLE2|LIG1|RFC2|RPA2|RPA3|PARP1|APEX1|RFC1	0.185058	0.881272	-0.582011	-1.26721	591	4	PCNA|POLD3|POLB|POLD4	0.000686153	0.0113341	0.709141	1.8949	4	19	POLE|FEN1|LIG1|POLE2|PCNA|RFC3|RFC4|RPA2|APEX1|POLD1|RFC2|POLE3|RPA1|PARP1
REACTOME_DEPOSITION_OF_NEW_CENPA_CONTAINING_NUCLEOSOMES_AT_THE_CENTROMERE	0.000748223	0.0158062	0.739393	1.93038	3	19	KNL1|CENPK|CENPW|CENPN|MIS18BP1|CENPO|CENPL|CENPH|CENPP|CENPI|OIP5|RBBP4|MIS18A|CENPX	0.141621	0.872623	-0.805863	-1.33488	588	2	CENPQ|CENPL	0.000135336	0.0040628	0.779743	2.13205	0	21	CENPH|CENPM|CENPI|MIS18BP1|CENPN|CENPK|CENPW|CENPA|CENPQ|OIP5|NPM1|CENPP|HJURP|CENPL
REACTOME_SIGNALING_BY_LEPTIN	0.000849077	0.017452	-0.821517	-1.90002	3	11	SOCS3|IRS2|LEP|STAT3|IRS1	0.175681	0.881272	-0.915466	-1.21692	876	1	LEPR	0.772517	0.923884	0.341652	0.741246	4845	8	SOCS3|PTPN11
REACTOME_TP53_REGULATES_TRANSCRIPTION_OF_CELL_CYCLE_GENES	0.000921489	0.0184679	0.575609	1.79492	4	42	E2F7|CCNE1|E2F8|E2F1|PCNA|AURKA|CENPJ|CDKN1A|CCNB1|CCNA2|CDK1|PLK2|GADD45A|RBL2|TP53|PLK3|E2F4|CDK2|TFDP1|CNOT11|PRMT1|RBL1|CNOT7|CARM1|CNOT9|CNOT4|CNOT1	0.140669	0.872623	-0.618917	-1.34757	449	4	GADD45A|PCNA|TFDP2	0.000124797	0.0040628	0.7331	2.20969	0	34	E2F8|CDC25C|CDK1|CCNE1|CCNB1|E2F7|CCNA2|AURKA|E2F1|PLAGL1|RBL1|PLK2|PCNA|BTG2|NPM1|CCNE2|PLK3|TFDP1
REACTOME_PCNA_DEPENDENT_LONG_PATCH_BASE_EXCISION_REPAIR	0.000932488	0.0184679	0.734987	1.89519	4	18	POLE|PCNA|FEN1|RFC4|RFC3|POLD1|POLE2|LIG1|RFC2|RPA2|RPA3|APEX1|RFC1	0.185058	0.881272	-0.582011	-1.26721	591	4	PCNA|POLD3|POLB|POLD4	0.000695314	0.0113341	0.723266	1.90447	4	18	POLE|FEN1|LIG1|POLE2|PCNA|RFC3|RFC4|RPA2|APEX1|POLD1|RFC2|POLE3|RPA1
REACTOME_E2F_MEDIATED_REGULATION_OF_DNA_REPLICATION	0.000934929	0.0184679	0.721128	1.90954	4	20	ORC5|ORC1|E2F1|POLA2|PRIM2|ORC3|CCNB1|POLA1|PRIM1|CDK1|ORC4|RB1|ORC2|MCM8|TFDP1	0.234191	0.929269	-0.746756	-1.23697	973	2	TFDP2|ORC2	0.00924933	0.0742419	0.608964	1.68385	68	22	CDK1|CCNB1|E2F1|MCM8|PRIM1|ORC1|TFDP1|POLA1|PRIM2
REACTOME_PLATELET_ACTIVATION_SIGNALING_AND_AGGREGATION	0.00104312	0.0203408	0.398448	1.58038	5	191	AHSG|TBXA2R|GNAQ|ITPR3|SCG3|THBS1|GP1BB|PLEK|MPL|VEGFC|PRKCQ|TRPC6|ITGA2B|DGKG|CD36|PCDH7|P2RY12|FERMT3|PDGFA|ITGB3|RHOG|TRPC3|IGF1|FYN|ADRA2A|GNA15|PRKCB|ACTN1|COL1A1|VTI1B|GNA14|TGFB1|COL1A2|PSAP|PCYOX1L|BCAR1|ANXA5|PDGFB|LYN|TLN1|FLNA|PLCG2|SYK|CAP1|F2RL2|GNAI3|PFN1|ACTN4|ITPR2|SOD1|SRC|ABHD12|TGFB3|HGF|PRKCH|VCL|TGFB2|CALU|TOR4A|APLP2|PIK3CG	0.00569975	0.45095	0.50795	1.52453	55	55	RAC2|VAV1|MMRN1|CLU|SRGN|MPL|A2M|TF|STXBP2|VWF|SELP|AHSG|PTPN6|PIK3CG|RASGRP1|PIK3R5|PRKCH|TIMP1|CD109|PECAM1|PPBP|ITIH4|GNG4|SERPINE1|ACTN2|PLCG2|TTN|TUBA4A|PDGFA|ACTN1	0.00443553	0.0449846	0.439117	1.56861	41	121	TIMP1|MMRN1|SERPINE1|SELP|A2M|CD109|FN1|ACTN1|THBS1|TRPC6|SERPINA3|COL1A1|F5|RAB27B|ITIH4|DGKI|HGF|PF4|COL1A2|LHFPL2|AHSG|CFL1|PIK3R5|ADRA2A|PCYOX1L|TAGLN2|PDGFA|TGFB1|SPARC|PFN1|PTPN6|F2R|SYTL4|CLU|WDR1|VCL|ITGA2B|MAGED2|PLCG2|TGFB3|ACTN4|OLA1|GNG2|CALM1|FLNA|PTPN1|ITGB3|GP1BB|CALU|PTPN11|BCAR1|PIK3CG
REACTOME_GOLGI_TO_ER_RETROGRADE_TRANSPORT	0.00126331	0.0243227	0.463869	1.67106	6	95	DYNC1I1|KIF19|KIF1A|KIF20A|CENPE|KIF15|KIF2C|KIF11|KIF18A|KIF26A|KIF20B|TUBB1|RACGAP1|KIFC1|KIF26B|NAPB|DYNLL2|KIF3C|KIF23|PAFAH1B2|KIF22|DYNLL1	0.213685	0.906643	0.554507	1.23156	1726	9	KIF26B|DYNC1I1|KLC3|KIF21A|TUBA4A|KIF21B	0.000110217	0.0040628	0.581394	2.00543	0	82	KIF26B|KIF2C|KIF23|KIF18B|CENPE|KIF11|KIF4A|RACGAP1|KIF15|KIF20A|KIF22|KIFC1|KIF20B|TUBB3|TUBB2B|TUBA1C|PAFAH1B3|KIF18A|KLC3|TUBB6|TUBB2A|KIF21B|TUBA1B|SURF4|TUBB4B|ARF4|KDELR2|KDELR3|COPB2|TMED9
REACTOME_MHC_CLASS_II_ANTIGEN_PRESENTATION	0.00144692	0.0275095	0.486002	1.70507	7	81	DYNC1I1|AP1M2|KIF20A|CENPE|KIF15|KIF2C|KIF11|KIF18A|KIF26A|TUBB1|RACGAP1|DYNLL2|KIF3C|KIF23|SPTBN2|KIF22|DYNLL1|IFI30|TUBA1A|TUBA1C|CD74|CTSH|SAR1B|SEC24D|CTSC|TUBA1B|AP1S1|SEC24B|CTSD|KIF3A|CLTA|CTSS|SEC23A|DCTN2|AP2S1|SEC31A|DCTN3|SEC24C|LGMN|KIF3B	0.0979873	0.810251	0.556297	1.36349	851	14	CTSS|AP1S3|DYNC1I1|KLC3|HLA-DMB|TUBA4A|CTSC|CTSH|RILP	0.000227998	0.00543215	0.549752	1.83916	1	65	KIF2C|KIF23|CENPE|KIF11|KIF4A|RACGAP1|KIF15|KIF20A|KIF22|TUBB3|TUBB2B|TUBA1C|KIF18A|KLC3|TUBB6|CTSH|CTSC|TUBB2A|TUBA1B|AP1S1|TUBB4B|SEC13
REACTOME_BASE_EXCISION_REPAIR	0.00148478	0.0278809	0.592671	1.7921	7	36	POLE|NEIL3|PCNA|FEN1|RFC4|RFC3|TERF1|POLD1|POLE2|LIG1|RFC2|RPA2|RPA3|PARP1|APEX1|RFC1	0.122869	0.872623	-0.582291	-1.38242	345	5	PCNA|POT1|POLD3|POLB|POLD4	0.00126454	0.0175748	0.620531	1.84159	9	31	NEIL3|POLE|FEN1|LIG1|UNG|POLE2|PCNA|RFC3|RFC4|RPA2|APEX1|POLD1|RFC2|POLE3|RPA1|PARP1
REACTOME_TRANSPORT_OF_MATURE_MRNAS_DERIVED_FROM_INTRONLESS_TRANSCRIPTS	0.00166297	0.0308461	0.574319	1.75485	8	38	SLBP|POM121|AAAS|NUP37|NUP54|TPR|NCBP2|CPSF2|NUP85|NUP133|NUP93|RAE1|NUP153|EIF4E|NUP50|SYMPK|CPSF1|NUP188|NUP98|NUP35|NUP155|SEC13|NUP160|SEH1L|NUP107|NUP58|NUP210|NUP88|NUP43|CPSF3|NUP205	0.502604	0.989613	-0.755524	-1.00431	2508	1	SLBP	0.13467	0.390231	0.460102	1.32763	1040	27	NDC1|AAAS|NUP93|SEC13|NUP37|NUP43|ALYREF|NUP107|NUP205|SLBP|NUP155|CPSF2|NUP58|NUP62|NCBP1|NUP160|NUP188|NUP50|NUP85|NUP98|EIF4E|TPR|CPSF3|CPSF4
REACTOME_RECRUITMENT_OF_MITOTIC_CENTROSOME_PROTEINS_AND_COMPLEXES	0.00181357	0.0328444	0.508704	1.7143	9	63	PLK4|CEP76|ODF2|CENPJ|CEP72|NEK2|PLK1|HAUS1|CEP78|HAUS6|CEP152|HAUS3|CDK1|HAUS7|DYNLL1|CEP70|CNTRL|TUBA1A|HSP90AA1|HAUS4|TUBB|CKAP5|TUBGCP2|TUBGCP3|TUBGCP5|HAUS5	0.582322	0.989613	0.556886	0.938485	3741	3	TUBA4A|NINL|CEP72	0.0755962	0.289682	0.42316	1.38778	652	56	CDK1|NEK2|PLK1|PLK4|HAUS7|TUBB|HAUS8|HAUS4|HSP90AA1|TUBB4B|HAUS6|TUBG1|HAUS1|CEP192|YWHAG|CEP41|MAPRE1|CEP76|PRKAR2B|YWHAE|DYNLL1|HAUS3|SSNA1|TUBA1A|PRKACA
REACTOME_ASSEMBLY_OF_THE_PRE_REPLICATIVE_COMPLEX	0.00181389	0.0328444	0.507025	1.7133	9	64	CDC6|MCM2|ORC5|MCM3|ORC1|MCM5|CDT1|E2F1|MCM6|MCM4|ORC3|GMNN|ORC4|E2F3|MCM7|ORC2|MCM8|PSMC4|PSMD1|PSMC3|PSME3|PSMD10|PSMD12|PSMB9|PSMA1|PSMB3|PSMD2|PSMD8|PSMD3|PSMB7|PSMD7|PSMD6	0.0569659	0.704815	-0.466216	-1.52731	91	11	PSMB11|ORC2|PSMB2|PSMB7|PSMB1|PSMC5|PSMA7|PSMC2|PSMB10|RPS27A|PSMB8	0.000351206	0.00737607	0.589127	1.91412	2	53	MCM5|CDC6|MCM2|GMNN|CDT1|MCM3|E2F1|E2F2|MCM8|MCM6|MCM4|ORC1|MCM7|PSMB5|PSMD10|PSMD14|PSMD2|PSMC5|PSMD8|PSMB2|PSMB4|PSMA4|PSMC1|PSMA5|PSME3|ORC6|PSMC3|PSMA7|PSMD1|PSMB6|PSMC4|PSMD7|PSMB1|PSMD13|PSMA6|PSMB7|PSMA1|E2F3|PSMA2|PSMD6|PSMD3|ORC2|PSMC2
REACTOME_PROCESSIVE_SYNTHESIS_ON_THE_C_STRAND_OF_THE_TELOMERE	0.00189	0.0338199	0.790511	1.80797	9	11	DNA2|PCNA|FEN1|POLD1|LIG1|RPA2|RPA3|BLM	0.310036	0.952052	-0.581731	-1.11899	1108	3	PCNA|POLD3|POLD4	0.00274098	0.0311682	0.771147	1.77677	17	10	FEN1|LIG1|DNA2|BLM|PCNA|RPA2|POLD1|RPA1
REACTOME_MITOTIC_PROPHASE	0.00217549	0.0380336	0.493308	1.69554	11	71	SMC2|NCAPD3|SMC4|MCPH1|PLK1|NCAPH2|MASTL|CCNB1|CCNB2|NCAPG2|PRKCB|CDK1|LMNB1|RB1|POM121|AAAS|NUP37|NUP54|VRK1|TMPO|TPR|NUP85|NUP133|NUP93|LMNA|LEMD3|RAE1|NUP153|BANF1|NUP50|NUP188|NUP98|GORASP2|NEK6|NUP35|NUP155|SEC13|NUP160|SEH1L|RAB1A|PPP2R2D|PPP2CB|NUP107|PPP2R1B|NUP58|BLZF1	0.176192	0.881272	-0.49013	-1.26292	446	6	H3-3A|BLZF1|NCAPD3|RAB2A|PRKCA|LMNA	0.00163896	0.0208481	0.544374	1.76871	13	53	CDK1|CCNB1|CCNB2|PLK1|LMNB1|SMC2|NCAPG2|MASTL|NDC1|LMNA|AAAS|NUP93|BANF1|MCPH1|SEC13|NUP37|NUP43|SMC4|NEK6|SET|NUP107|NUP205
REACTOME_TRAFFICKING_OF_AMPA_RECEPTORS	0.00237889	0.0407531	-0.643228	-1.82808	10	25	GRIA3|GRIP1|PRKCG|CACNG4|DLG4	0.373218	0.980274	-0.548287	-1.05466	1334	3	GRIA4	0.419505	0.732322	0.447443	1.054	2795	11	CACNG4|AP2S1|AP2A2|AP2A1|AP2B1|NSF
REACTOME_MOLECULES_ASSOCIATED_WITH_ELASTIC_FIBRES	0.00241143	0.0407531	0.613716	1.77218	12	29	ELN|ITGA8|BMP7|FBN2|BMP2|FBLN5|ITGB3|MFAP5|TGFB1|ITGB5|ITGB8|MFAP2|TGFB3|LTBP1|ITGAV|TGFB2	0.765232	0.998404	0.333045	0.776082	6417	11	LTBP2|BMP7|EFEMP1|ELN|MFAP4|TGFB1|ITGB5	0.36419	0.678225	0.400527	1.09516	2690	21	FN1|LTBP2|FBN2|TGFB1|EFEMP2|MFAP5|MFAP4|EMILIN1|TGFB3|ITGB3|FBN1|ITGB1|ITGAV
REACTOME_ORC1_REMOVAL_FROM_CHROMATIN	0.00253899	0.0410376	0.50103	1.70743	13	67	SKP2|CDC6|MCM2|ORC5|MCM3|ORC1|MCM5|CDT1|MCM6|MCM4|ORC3|CCNA2|ORC4|MCM7|ORC2|MCM8|CDK2|PSMC4|PSMD1|PSMC3|PSME3|PSMD10|PSMD12|PSMB9|PSMA1|PSMB3|PSMD2|PSMD8|PSMD3|PSMB7|PSMD7|PSMD6	0.0569659	0.704815	-0.466216	-1.52731	91	11	PSMB11|ORC2|PSMB2|PSMB7|PSMB1|PSMC5|PSMA7|PSMC2|PSMB10|RPS27A|PSMB8	0.000468274	0.00890764	0.581619	1.88973	3	53	CCNA2|MCM5|CDC6|MCM2|CDT1|MCM3|MCM8|MCM6|MCM4|ORC1|MCM7|CDK2|PSMB5|PSMD10|PSMD14|SKP2|PSMD2|PSMC5|PSMD8|PSMB2|PSMB4|PSMA4|PSMC1|PSMA5|PSME3|ORC6|PSMC3|PSMA7|PSMD1|PSMB6|PSMC4|PSMD7|PSMB1|PSMD13|PSMA6|PSMB7|PSMA1|PSMA2|PSMD6|PSMD3|ORC2|PSMC2
REACTOME_RECRUITMENT_OF_NUMA_TO_MITOTIC_CENTROSOMES	0.00253899	0.0410376	0.497328	1.69481	13	67	PLK4|CEP76|ODF2|CENPJ|CEP72|NEK2|PLK1|HAUS1|CEP78|HAUS6|TUBB1|CEP152|HAUS3|CDK1|HAUS7|DYNLL1|CEP70|CNTRL|TUBA1A|HSP90AA1|TUBA1C|HAUS4|TUBB|CKAP5|TUBGCP2|TUBGCP3|TUBGCP5|HAUS5|TUBA1B	0.758048	0.998404	0.443206	0.801643	5156	4	TUBA4A|NINL|CEP72|TUBA1C	0.024066	0.148655	0.455484	1.51729	209	63	CDK1|NEK2|PLK1|TUBB3|TUBB2B|TUBA1C|PLK4|HAUS7|TUBB|TUBB6|HAUS8|TUBB2A|TUBA1B|HAUS4|HSP90AA1|TUBB4B|HAUS6
REACTOME_COPI_DEPENDENT_GOLGI_TO_ER_RETROGRADE_TRAFFIC	0.00254176	0.0410376	0.488456	1.66861	13	68	KIF19|KIF1A|KIF20A|CENPE|KIF15|KIF2C|KIF11|KIF18A|KIF26A|KIF20B|TUBB1|RACGAP1|KIFC1|KIF26B|NAPB|KIF3C|KIF23|KIF22	0.287999	0.952052	0.556622	1.16365	2214	7	KIF26B|KLC3|KIF21A|TUBA4A|KIF21B	0.000113662	0.0040628	0.613041	2.05678	0	66	KIF26B|KIF2C|KIF23|KIF18B|CENPE|KIF11|KIF4A|RACGAP1|KIF15|KIF20A|KIF22|KIFC1|KIF20B|TUBB3|TUBB2B|TUBA1C|KIF18A|KLC3|TUBB6|TUBB2A|KIF21B|TUBA1B|SURF4|TUBB4B|ARF4|KDELR2|KDELR3|COPB2|TMED9
REACTOME_REGULATION_OF_PTEN_GENE_TRANSCRIPTION	0.00257495	0.0410376	0.526882	1.71515	13	53	EGR1|MECOM|PHC3|CBX4|SNAI1|EZH2|MTA1|RBBP4|SUZ12|TP53|PPARG|MTA2|PHC1|BMI1|REST|MBD3|CBX6|CHD4|HDAC1	0.940087	0.998404	0.3688	0.621514	6040	3	PPARG|LAMTOR4	0.938873	0.988116	-0.165792	-0.647111	1965	31	RRAGD|SLC38A9|MAF1|PHC3|CBX2|PTEN|HDAC5|CBX4|GATAD2B|MTA3|MTOR|ATF2|MTA2|HDAC3|RRAGA|GATAD2A|RCOR1|KDM1A|MLST8|CHD4|HDAC2|BMI1|RBBP7|LAMTOR1|PHC2|REST|LAMTOR2|JUN|MBD3|EZH2|SNAI1
REACTOME_GLUCAGON_TYPE_LIGAND_RECEPTORS	0.00259291	0.0410376	-0.717239	-1.85748	11	17	GCG|VIPR2|GNB5|GNG2|VIPR1|VIP	0.988746	0.998404	-0.247234	-0.538304	3162	4	GLP2R|GNG10|ADCYAP1R1|GNG4	0.678107	0.890243	0.398781	0.836773	4168	7	SCT|ADCYAP1R1|GNG2|GNB1|GNG12|GNB2
REACTOME_METABOLISM_OF_STEROID_HORMONES	0.00259291	0.0410376	-0.720248	-1.86527	11	17	CYP17A1|CYP19A1|HSD17B2|HSD11B2|SRD5A2|SRD5A3|TSPO|HSD17B14|STARD3NL|HSD17B12|STARD3|FDXR|FDX1|SRD5A1	0.828726	0.998404	-0.584054	-0.776375	4136	1	TSPO	0.695532	0.89997	-0.299249	-0.806099	2505	9	HSD11B1|STAR|HSD17B11
REACTOME_GPCR_LIGAND_BINDING	0.00264271	0.0410376	0.384931	1.49573	14	164	NMU|SAA1|PTH|GABBR1|WNT9A|TBXA2R|DRD1|CXCL11|CORT|FZD10|GRM6|EDN2|RXFP1|ADM2|NPB|GPR18|P2RY11|ADRA1B|NLN|WNT7A|GPR132|P2RY12|EDN1|CCR6|WNT7B|CXCR1|XK|APLNR|FPR1|GRM3|APLN|ADRA2A|CXCR3|P2RY13|KEL|FZD9|PSAP|TAC3|TRH|WNT2B|FZD1|FZD7	0.0749949	0.741427	0.440565	1.31616	735	52	CALCA|CCR1|CCR2|CXCL13|WNT9B|C3AR1|ADGRE1|CX3CL1|CXCL11|CXCL1|CCL7|C3|CALCB|PTGER3|CX3CR1|GRM7|CCL13|CNR2|GPR39|PPBP|APLN|APLNR|GNG4|LPAR3	0.0977061	0.333311	0.372224	1.30562	902	96	NTS|CXCL13|CXCL5|GPR39|TSHR|CXCL1|PROKR2|SSTR3|PTGER3|APLN|NPW|F2RL1|CX3CL1|CCL13|GPBAR1|GPR35|CXCL10|BDKRB1|PF4|CCL7|RXFP3|WNT2|SCT|FZD6|LPAR2|ADRA2A|FZD5|MC1R
REACTOME_CILIUM_ASSEMBLY	0.0026441	0.0410376	0.396132	1.52834	14	156	PLK4|NPHP4|MKKS|IQCB1|CEP76|TTC26|ODF2|CENPJ|CEP72|NEK2|PLK1|HAUS1|CEP78|IFT20|HAUS6|TUBB1|CEP152|WDR34|HAUS3|BBS5|DYNC2LI1|DYNLL2|CDK1|KIF3C|HAUS7|DYNLL1|RP2|CEP89|CEP70|CNTRL|TUBA1A|HSP90AA1|MKS1|TUBA1C|HAUS4|TUBB|CKAP5|IFT81|ARL6|IFT52|CEP97|HAUS5|TUBA1B|RAB8A|KIF3A	0.548585	0.989613	-0.258096	-0.925556	716	14	BBS2|BBS10|TUBA1C|BBS7|CC2D2A|CEP72|AHI1|TTC8|CCT5|IFT52|B9D2|NINL|TUBA4A|EXOC6	0.181412	0.459964	0.33888	1.20308	1703	110	CDK1|NEK2|PLK1|TUBB3|SSTR3|TUBB2B|TUBA1C|PLK4|HAUS7|TUBB|TUBB6|HAUS8|TUBB2A|TUBA1B|TCP1|HAUS4|HSP90AA1|TUBB4B|HAUS6|ARF4|CCT2|TUBG1|CCT3|HAUS1|CCT8|TTC26|CEP192|CCT4|NPHP4|YWHAG|CCT5|CEP41|MAPRE1|CEP76|HSPB11|PRKAR2B|YWHAE|DYNLL1|HAUS3|SSNA1|IFT20|TUBA1A|SMO|PRKACA
REACTOME_SUMOYLATION_OF_CHROMATIN_ORGANIZATION_PROTEINS	0.00276549	0.0424879	0.536504	1.72126	14	48	PHC3|CBX4|POM121|AAAS|NUP37|SUZ12|NUP54|SUMO3|TPR|NUP85|PHC1|NUP133|NUP93|BMI1|SATB1|RAE1|NUP153|HDAC1|NUP50|NUP188|NUP98|SCMH1|NUP35|NUP155|SEC13|NUP160|SEH1L|HDAC4|CBX2|NUP107|NUP58|NUP210|NUP88|PIAS2|NUP43|NUP205|SUMO1|CBX8|PIAS1	0.635653	0.998404	-0.357555	-0.848877	1789	5	HDAC1|SATB1|SUMO1|UBE2I|SUMO2	0.48217	0.778569	0.336339	0.998176	3812	31	NDC1|AAAS|NUP93|SEC13|NUP37|NUP43|SATB2|NUP107|NUP205|PHC2|NUP155|BMI1|NUP58|SUMO3|HDAC2|NUP62|NUP160|NUP188|NUP50|SUMO1|NUP85|NUP98|TPR
REACTOME_SUMOYLATION_OF_RNA_BINDING_PROTEINS	0.00296187	0.04505	0.550389	1.70842	15	41	PHC3|CBX4|POM121|AAAS|NUP37|NUP54|TPR|NUP85|PHC1|NUP133|NUP93|BMI1|RAE1|NUP153|HNRNPK|NUP50|NUP188|NUP98|SCMH1|HNRNPC|NUP35|NUP155|SEC13|NOP58|NUP160|SEH1L|CBX2|NUP107|NUP58|NUP210|NUP88|NUP43|NUP205|SUMO1|CBX8	0.635653	0.998404	-0.357555	-0.848877	1789	5	NOP58|SUMO1|UBE2I|HNRNPC|SUMO2	0.209752	0.495029	0.426388	1.23829	1625	28	NDC1|NOP58|AAAS|NUP93|SEC13|NUP37|NUP43|NUP107|NUP205|PHC2|NUP155|HNRNPC|BMI1|NUP58|HNRNPK|NUP62|NUP160|NUP188|NUP50|SUMO1|NUP85|NUP98|TPR
REACTOME_FANCONI_ANEMIA_PATHWAY	0.00299457	0.0450965	0.585158	1.74654	15	34	FANCA|EME1|MUS81|FANCI|UBE2T|RPA2|RPA3|FANCM|FANCD2|DCLRE1A|FANCB|FANCG|SLX4|FANCC|USP1|CENPX|ERCC4|ATRIP	0.726377	0.998404	-0.481019	-0.79679	3020	2	FANCD2|RPS27A	0.0492087	0.228676	0.52975	1.48778	369	24	UBE2T|FANCI|FANCA|FANCD2|EME1|FANCB|RPA2|RPA1|FAAP24|FANCM|USP1|DCLRE1A
REACTOME_COMPLEMENT_CASCADE	0.00323276	0.0474475	-0.687572	-1.80769	14	18	CLU|C7|C6|CFH|C1S|C3|PROS1|COLEC11|CD81	0.144566	0.872623	0.529905	1.2988	1256	14	C1QB|C3AR1|C1QA|C1QC|CLU|C3|C4A|C2|C1S|CFB|CFI	0.250364	0.55183	-0.431583	-1.19747	859	10	CPN2|CD46|CR2|CFH|SERPING1|GZMM
REACTOME_TRANSCRIPTIONAL_REGULATION_BY_E2F6	0.00352439	0.0510533	0.60026	1.73333	18	29	PHC3|CDC7|CHEK1|RAD51|E2F1|EZH2|RRM2|RBBP4|SUZ12|TFDP1|PHC1|BMI1	0.457732	0.983467	-0.778098	-1.03432	2284	1	TFDP2	0.0156665	0.110498	0.632055	1.64306	111	17	BRCA1|RRM2|CHEK1|E2F1|RAD51|TFDP1|RBBP8|EZH2|CDC7
REACTOME_INTEGRIN_CELL_SURFACE_INTERACTIONS	0.00365497	0.0524454	0.510673	1.68427	19	57	ITGA8|SPP1|COL8A1|THBS1|COL5A3|ITGA2B|ITGA11|COL18A1|COL8A2|ITGB3|ITGAM|COL4A2|CD44|COL5A1|COL4A1|COL7A1|COL2A1|COL1A1|ITGB7|COL5A2|ITGB5|ITGB8|COL1A2|ITGA4|COL16A1|ITGAE	0.0051304	0.431274	0.594621	1.64176	47	27	SPP1|CDH1|ITGAM|ITGB2|COL6A5|VWF|F11R|ITGA3|KDR|COL8A1|ITGA11|COL9A1|PECAM1	0.00209437	0.025352	0.585007	1.78227	16	36	SPP1|TNC|CDH1|FN1|THBS1|CD44|COL1A1|COL2A1|COL8A1|COL5A2|COL1A2|COL8A2|COL3A1|F11R|ITGA5|COL5A1|COL6A3|ITGA2B
REACTOME_SUMOYLATION_OF_UBIQUITINYLATION_PROTEINS	0.00375587	0.0533895	0.574371	1.70254	19	33	POM121|PIAS4|AAAS|NUP37|NUP54|TPR|NUP85|NUP133|NUP93|RAE1|NUP153|MDM2|NUP50|NUP188|NUP98|NUP35|NUP155|SEC13|NUP160|SEH1L|NUP107|NUP58|NUP210|NUP88|PIAS2|NUP43|NUP205|SUMO1|PIAS1	0.379178	0.980274	-0.645363	-1.06902	1576	2	SUMO1|UBE2I	0.172133	0.446239	0.462627	1.28994	1290	23	NDC1|AAAS|NUP93|SEC13|NUP37|NUP43|NUP107|TRIM27|NUP205|NUP155|NUP58|NUP62|NUP160|NUP188|NUP50|SUMO1|NUP85|NUP98|TPR
REACTOME_RECOGNITION_OF_DNA_DAMAGE_BY_PCNA_CONTAINING_REPLICATION_COMPLEX	0.00388098	0.0546572	0.606836	1.72503	20	27	DTL|POLE|PCNA|RFC4|RFC3|POLD1|POLE2|RFC2|RPA2|RPA3|RAD18|RFC1|USP1	0.268111	0.952052	-0.481713	-1.14364	754	5	PCNA|DTL|POLD3|POLD4|RPS27A	0.00079041	0.011964	0.659054	1.86785	5	25	DTL|POLE|POLE2|PCNA|RFC3|RFC4|RAD18|RPA2|POLD1|RFC2|POLE3|DDB1|RPA1
REACTOME_SUMOYLATION	0.00392017	0.0547026	0.395047	1.50537	21	143	PHC3|TOP1|AURKB|RXRA|CBX4|BIRC5|PCNA|AURKA|TOP2A|CDKN2A|NR4A2|CDCA8|DNMT3B|ESR1|POM121|PARP1|PIAS4|SAE1|AAAS|NR5A2|DNMT1|MTA1|NUP37|SUZ12|BLM|TP53|NUP54|PPARG|MITF|SUMO3|TPR|HIC1|NUP85|PHC1|NUP133|NUP93|SP3|BMI1|NSMCE4A|SATB1|RAE1|NUP153|MDM2|HDAC1|HNRNPK|CTBP1|NUP50|NR2C1|DAXX|NUP188|NUP98|SCMH1|HNRNPC|NR1H3|ZNF131|NUP35|RPA1|NPM1|NUP155|SEC13|NOP58|SMC3|NUP160|ING2|TP53BP1|SEH1L|HDAC4|NCOA2|SAF…	0.99394	0.998404	0.158195	0.417933	9020	21	NR5A2|VDR|PPARG|THRB|SUMO2|NFKBIA	0.117208	0.361994	0.363786	1.27718	1082	98	AURKB|TOP2A|BRCA1|CDCA8|BIRC5|AURKA|INCENP|VDR|BLM|PCNA|NPM1|NDC1|RANGAP1|DNMT1|NOP58|AAAS|NUP93|SEC13|NFKB2|RPA1|NUP37|SAE1|NFKBIA|PARP1|NUP43|SATB2|NUP107|TRIM27|NUP205
REACTOME_REMOVAL_OF_THE_FLAP_INTERMEDIATE_FROM_THE_C_STRAND	0.00398255	0.0550678	0.79622	1.72476	20	9	DNA2|PCNA|FEN1|POLD1|RPA2|RPA3	0.310036	0.952052	-0.581731	-1.11899	1108	3	PCNA|POLD3|POLD4	0.0141878	0.104392	0.752684	1.63302	88	8	FEN1|DNA2|PCNA|RPA2|POLD1|RPA1
REACTOME_FOXO_MEDIATED_TRANSCRIPTION_OF_OXIDATIVE_STRESS_METABOLIC_AND_NEURONAL_GENES	0.00409042	0.0555494	-0.645905	-1.78429	18	22	FBXO32|G6PC|GCK|IGFBP1|FOXO1|FOXO3|PPARGC1A|SIRT3|FOXO4|NR3C1	0.826811	0.998404	0.347539	0.726549	6358	7	TRIM63|PLXNA4|FOXO6	0.00435074	0.0448532	-0.60269	-1.90366	12	15	TRIM63|PPARGC1A|ABCA6|AGRP|FBXO32|FOXO1|NR3C1|SIRT3|SMAD3
REACTOME_PEPTIDE_LIGAND_BINDING_RECEPTORS	0.00423027	0.0569402	0.510937	1.65742	22	52	NMU|SAA1|CXCL11|CORT|EDN2|RXFP1|NPB|NLN|EDN1|CCR6|CXCR1|XK|APLNR|FPR1|APLN|CXCR3|KEL|PSAP|TAC3|TRH	0.00342504	0.371248	0.644661	1.69119	30	20	CCR1|CCR2|CXCL13|C3AR1|CX3CL1|CXCL11|CXCL1|CCL7|C3|CX3CR1|CCL13|PPBP|APLN|APLNR	0.00470617	0.0464734	0.547324	1.70935	38	41	NTS|CXCL13|CXCL5|CXCL1|PROKR2|SSTR3|APLN|NPW|F2RL1|CX3CL1|CCL13|CXCL10|BDKRB1|PF4|CCL7|RXFP3
REACTOME_TRANSPORT_OF_THE_SLBP_DEPENDANT_MATURE_MRNA	0.0046607	0.0616428	0.580526	1.70024	24	31	SLBP|POM121|AAAS|NUP37|NUP54|TPR|NCBP2|NUP85|NUP133|NUP93|RAE1|NUP153|EIF4E|NUP50|NUP188|NUP98|NUP35|NUP155|SEC13|NUP160|SEH1L|NUP107|NUP58|NUP210|NUP88|NUP43|NUP205	0.502604	0.989613	-0.755524	-1.00431	2508	1	SLBP	0.104	0.342659	0.496167	1.38345	779	23	NDC1|AAAS|NUP93|SEC13|NUP37|NUP43|ALYREF|NUP107|NUP205|SLBP|NUP155|NUP58|NUP62|NCBP1|NUP160|NUP188|NUP50|NUP85|NUP98|EIF4E|TPR
REACTOME_RESOLUTION_OF_ABASIC_SITES_AP_SITES	0.0046607	0.0616428	0.581523	1.70316	24	31	POLE|PCNA|FEN1|RFC4|RFC3|POLD1|POLE2|LIG1|RFC2|RPA2|RPA3|PARP1|APEX1|RFC1	0.185058	0.881272	-0.582011	-1.26721	591	4	PCNA|POLD3|POLB|POLD4	0.00245098	0.0291978	0.615906	1.78867	18	28	POLE|FEN1|LIG1|UNG|POLE2|PCNA|RFC3|RFC4|RPA2|APEX1|POLD1|RFC2|POLE3|RPA1|PARP1
REACTOME_SUMOYLATION_OF_SUMOYLATION_PROTEINS	0.00484713	0.0629363	0.578266	1.69362	25	31	POM121|PIAS4|AAAS|NUP37|NUP54|TPR|NUP85|NUP133|NUP93|RAE1|NUP153|NUP50|NUP188|NUP98|NUP35|NUP155|SEC13|NUP160|SEH1L|NUP107|NUP58|TOPORS|NUP210|NUP88|NUP43|NUP205|SUMO1	0.755236	0.998404	-0.357383	-0.778132	2415	4	TOPORS|SUMO1|UBE2I|SUMO2	0.131877	0.38418	0.497404	1.34426	965	20	NDC1|AAAS|NUP93|SEC13|NUP37|NUP43|NUP107|NUP205|NUP155|NUP58|NUP62|NUP160|NUP188|NUP50|SUMO1|NUP85|NUP98|TPR
REACTOME_DNA_DAMAGE_TELOMERE_STRESS_INDUCED_SENESCENCE	0.00504013	0.0644205	0.642637	1.74074	26	22	CCNE1|HMGA2|TERF1|CDKN1A|CCNA2|LMNB1|RB1|RAD50|TP53|CDK2|CABIN1	0.634615	0.998404	-0.68828	-0.914923	3167	1	POT1	0.00441973	0.0449846	0.689801	1.74483	30	15	CCNE1|CCNA2|HMGA2|LMNB1|CCNE2
REACTOME_SYNDECAN_INTERACTIONS	0.00541348	0.067491	0.639589	1.73248	28	22	THBS1|COL5A3|ITGB3|COL5A1|ACTN1|COL1A1|COL5A2|TGFB1|ITGB5|COL1A2|SDC4|ITGAV|ITGA6	0.577709	0.989613	-0.275579	-0.902789	932	11	CASK|SDC2|PRKCA|COL5A2|THBS1|ITGA6|ITGB5|TGFB1|SDC4|ACTN1|TNC	0.00150954	0.0197027	0.68958	1.84263	10	19	TNC|FN1|ACTN1|SDC1|THBS1|COL1A1|COL5A2|COL1A2|COL3A1|TGFB1|COL5A1|SDC4
REACTOME_TRANSMISSION_ACROSS_CHEMICAL_SYNAPSES	0.00554401	0.0685564	-0.364583	-1.44115	23	156	GRIA3|GABRA6|GRIN3A|PRKAA2|GLUL|GLS2|LRRC7|GNB5|GRIP1|PRKCG|CACNG4|GRIN3B|DLG4|SLC6A4|SLC18A2|SYN2|GAD1|GNG2|TUBB2A|ADCY7|ABAT|RAB3A	0.556175	0.989613	0.33212	0.967278	5390	40	KCNJ3|KCNJ9|RASGRF2|RPS6KA1|SLC6A4|NRG1|GABRA4|KCNJ15|GRIN2A|KCNJ12|GNG4|PLCB2|ACTN2|SLC1A6|PPFIA3|TUBA4A	0.82819	0.943223	0.222944	0.773614	7567	87	NRG1|KCNJ15|CACNG4|TUBB3|GLRB|TUBB2B|TUBA1C|CACNA1B|TUBB6|SLC6A4|PPFIA3|TUBB2A|TUBA1B|KPNA2|TUBB4B|SLC1A6|GABRA3|HSPA8
REACTOME_GAP_FILLING_DNA_REPAIR_SYNTHESIS_AND_LIGATION_IN_GG_NER	0.00597349	0.0731281	0.63407	1.71753	31	22	POLE|PCNA|RFC4|RFC3|POLD1|POLE2|LIG1|RFC2|RPA2|RPA3|RFC1	0.369178	0.980274	-0.481481	-1.04833	1180	4	PCNA|POLD3|POLD4|RPS27A	0.00425415	0.0443436	0.660616	1.76523	30	19	POLE|LIG1|POLE2|PCNA|RFC3|RFC4|RPA2|POLD1|RFC2|POLE3|RPA1
REACTOME_AQUAPORIN_MEDIATED_TRANSPORT	0.00600987	0.0731281	-0.556914	-1.69612	27	34	MIP|MYO5B|AQP8|GNB5|AQP12A|GNG2|ADCY7	0.101809	0.810251	0.631043	1.36256	804	8	AQP5|AQP4|MYO5B|AQP1|GNG4	0.433658	0.743842	0.426529	1.04361	2983	13	AQP2|MYO5B|GNG2|PRKAR2B|PRKACA
REACTOME_SIGNALING_BY_GPCR	0.00630915	0.0751805	0.311039	1.32699	37	390	NMU|SAA1|PTH|GABBR1|WNT9A|TBXA2R|DRD1|CXCL11|GNAQ|CORT|FZD10|ITPR3|GRM6|EDN2|RXFP1|ADM2|NPB|APOE|PDE6A|PRKCQ|GPR18|P2RY11|TRPC6|ARHGEF33|ADRA1B|DGKG|NLN|GPC6|HBEGF|WNT7A|GPR132|P2RY12|EDN1|GPC1|CCR6|WNT7B|GUCA1C|CXCR1|TRPC3|XK|KPNA2|ADCY8|APLNR|FPR1|GRM3|ARHGEF39|APLN|ADRA2A|CXCR3|GNA15|PRKCB|P2RY13|GNA14|MCF2|RGS2|KEL|ECT2|FZD9|PSAP|BTK|TAC3|ARHGEF7|TRH|WNT2B|RGS13|FZD1|FZD7|CAMKK1|NET1|PRKACB|C…	0.0518674	0.704815	0.403681	1.2697	517	110	CALCA|CCR1|CCR2|CXCL13|WNT9B|C3AR1|DHRS9|ADGRE1|CX3CL1|VAV1|GPIHBP1|RASGRF2|CXCL11|RPS6KA1|LRP2|CXCL1|CCL7|ABCA4|PPP1R1B|C3|CALCB|GUCA1B|PIK3CG|PTGER3|RASGRP1|CX3CR1|GRM7|PLB1|CCL13|MYO7A|PIK3R5|FGD2|CNR2|PRKCH|GPR39|PPBP|APLN|APLNR|GNG4|DHRS3|LPAR3|PLCB2|ARHGEF16|OBSCN|PDE6B	0.0804458	0.30112	0.334106	1.24637	793	222	NTS|CXCL13|CXCL5|RGS16|GPR39|GPR176|TSHR|ECT2|CXCL1|PROKR2|LRP8|SSTR3|PTGER3|APLN|NPW|F2RL1|CX3CL1|MYO7A|SDC1|CCL13|DHRS9|TRPC6|NGEF|GNAT1|HBEGF|GPBAR1|ARHGEF39|DGKI|GPR35|CXCL10|BTK|BDKRB1|PF4|PAK1|CCL7|NET1|RXFP3|WNT2|OR51E2|SCT|RGS9BP|FZD6|LPAR2|PIK3R5|ADRA2A|FZD5
REACTOME_APC_C_CDH1_MEDIATED_DEGRADATION_OF_CDC20_AND_OTHER_APC_C_CDH1_TARGETED_PROTEINS_IN_LATE_MITOSIS_EARLY_G1	0.00632683	0.0751805	0.461683	1.58269	34	69	SKP2|AURKB|CDC20|AURKA|PTTG1|PLK1|ANAPC1|ANAPC2|ANAPC10|PSMC4|PSMD1|PSMC3|CDC16|PSME3|PSMD10|PSMD12|PSMB9|PSMA1|PSMB3|PSMD2|PSMD8|PSMD3|PSMB7|PSMD7|PSMD6|CDC27|PSMD14|PSMD11|PSMD13|PSMA6|PSMA4|PSMA5|ANAPC4|UBE2C|PSMB4|PSMA8|PSMC1|PSMC6|PSMA3|PSMA2|PSMC2|PSMB2	0.0569659	0.704815	-0.466216	-1.52731	91	11	PSMB11|PSMB2|PSMB7|PSMB1|PSMC5|PSMA7|PSMC2|PSMB10|UBE2E1|RPS27A|PSMB8	0.000353815	0.00737607	0.586138	1.87821	2	48	AURKB|UBE2C|CDC20|AURKA|PLK1|PTTG1|ANAPC15|PSMB5|PSMD10|PSMD14|SKP2|PSMD2|PSMC5|PSMD8|PSMB2|PSMB4|PSMA4|PSMC1|PSMA5|CDC16|PSME3|PSMC3|PSMA7|CDC27|PSMD1|PSMB6|PSMC4|PSMD7|PSMB1|PSMD13|PSMA6|PSMB7|ANAPC4|PSMA1|PSMA2|PSMD6|PSMD3
REACTOME_ECM_PROTEOGLYCANS	0.00640556	0.0755261	0.491515	1.61596	34	56	ITGA8|MATN4|VCAN|FMOD|COL5A3|MATN1|ITGA2B|LAMA5|ITGB3|COL4A2|COL5A1|BGN|COL4A1|NCAM1|COL2A1|COL1A1|COL5A2|DCN|TGFB1|ITGB5|COL1A2|TNR	0.543038	0.989613	0.372758	0.969414	4901	19	COL6A5|MATN3|FMOD|COL9A1|LAMA3|LAMA5|SERPINE1|TNC	0.0737423	0.283813	0.462663	1.41825	600	37	TNC|SERPINE1|FN1|TNN|COL1A1|ACAN|COL2A1|COL5A2|COL1A2|COL3A1|TGFB1|SPARC|COL5A1|COL6A3|ITGA2B|TGFB3|VCAN|ITGB3
REACTOME_HCMV_EARLY_EVENTS	0.0067617	0.0788009	0.486076	1.60315	36	57	DYNC1I1|EZH2|TUBB1|DYNLL2|POM121|AAAS|DYNLL1|NUP37|RBBP4|SUZ12|NUP54|TUBA1A|TUBA1C|TBL1X|TPR|NUP85|NUP133|NUP93|TUBA1B|RAE1|NUP153|NUP50|DAXX|NUP188|NUP98|ITGB1|NUP35|NUP155|SEC13|NUP160|DYNC1H1|SEH1L|NUP107|NUP58|DYNC1LI2|EGFR|NUP210|NUP88|DYNC1I2|NUP43	0.618703	0.998404	0.471097	0.905666	4445	5	DYNC1I1|TUBA4A	0.11149	0.3553	0.435607	1.34754	915	39	TUBB3|TUBB2B|TUBA1C|NDC1|TUBB6|TUBB2A|AAAS|TUBA1B|NUP93|TUBB4B|SEC13|NUP37|EZH2|NUP43|NUP107|NUP205|TRIM28|ITGB1|DYNLL1|RBBP7|NUP155|TUBA1A
REACTOME_REGULATION_OF_TP53_ACTIVITY	0.00678693	0.0788009	0.390567	1.47626	37	136	RMI2|BARD1|DNA2|AURKB|TPX2|PRDM1|CHEK1|AURKA|RMI1|RFC4|RFC3|CDKN2A|CCNA2|EXO1|RFC2|RPA2|CDK1|RPA3|CHEK2|USP7|RBBP4|RAD50|BLM|PRMT5|TP53|PIP4K2A|TAF5|PLK3|MAP2K6|CDK2|MTA2|RAD17|PHF20|ATRIP|BRIP1|MBD3|AKT3|TOPBP1|RFC5|CHD4|MDM2|HDAC1|SUPT16H	0.190395	0.881272	-0.394597	-1.24593	332	10	L3MBTL1|HDAC1|TOPBP1|AKT3|HIPK2|MAPK11|RPS27A|NUAK1|BRPF3|PPP1R13L	0.00142108	0.0188764	0.483961	1.68051	12	88	CDK1|AURKB|TPX2|BRCA1|CCNA2|EXO1|AURKA|CHEK1|RMI2|BRIP1|DNA2|BARD1|BLM|RFC3|RFC4|PPP1R13L|PLK3|RPA2|RFC2|CHEK2|TOPBP1|RBBP8|MAPK11|NUAK1|RPA1|NOC2L|CDK2
REACTOME_FCERI_MEDIATED_CA_2_MOBILIZATION	0.00725177	0.0822231	0.606078	1.69154	38	25	ITPR3|TXK|ITK|NFATC2|BTK|NFATC1|LYN|PLCG2|SYK|ITPR2|GRB2|PLCG1|GRAP2|VAV3|VAV2|PPP3R1|CALM1	0.190299	0.881272	0.565762	1.25656	1537	9	GRAP2|VAV1|TEC|NFATC2|PLCG2|NFATC1	0.363332	0.678225	0.480494	1.10709	2385	10	BTK|TXK|PLCG2|CALM1
REACTOME_TP53_REGULATES_TRANSCRIPTION_OF_GENES_INVOLVED_IN_G2_CELL_CYCLE_ARREST	0.0072979	0.0822231	0.682164	1.7156	38	16	PCNA|AURKA|CCNB1|CDK1|GADD45A|RBL2|TP53|E2F4|TFDP1|PRMT1|RBL1|CARM1	0.140669	0.872623	-0.618917	-1.34757	449	4	GADD45A|PCNA|TFDP2	0.00402241	0.0425186	0.707588	1.76247	27	14	CDC25C|CDK1|CCNB1|AURKA|RBL1|PCNA|TFDP1
REACTOME_ABC_TRANSPORTERS_IN_LIPID_HOMEOSTASIS	0.00740114	0.0827731	-0.785432	-1.7235	34	9	ABCA12|ABCD1|ABCA3|ABCD2	0.988387	0.998404	0.275262	0.497877	6723	4	ABCG1|ABCA3	0.00697211	0.0616846	-0.766959	-1.78382	27	6	ABCA12|ABCA6|ABCD2|ABCA9|ABCA3|ABCA2
REACTOME_SUMOYLATION_OF_DNA_DAMAGE_RESPONSE_AND_REPAIR_PROTEINS	0.00779975	0.0865943	0.466593	1.58622	42	66	PHC3|CBX4|CDKN2A|POM121|PARP1|PIAS4|AAAS|NUP37|BLM|NUP54|SUMO3|TPR|NUP85|PHC1|NUP133|NUP93|BMI1|NSMCE4A|RAE1|NUP153|NUP50|NUP188|NUP98|SCMH1|NUP35|RPA1|NUP155|SEC13|SMC3|NUP160|SEH1L|NSMCE2|CBX2|NUP107|XPC|NUP58|WRN|TDG|NUP210|RAD52|NUP88|PIAS2|NUP43|NUP205|SUMO1|CBX8|PIAS1|RNF168|STAG1|RAD21	0.755236	0.998404	-0.357383	-0.778132	2415	4	SUMO1|UBE2I|RAD52|SUMO2	0.585045	0.848457	0.292764	0.927315	4897	45	BRCA1|BLM|NDC1|AAAS|NUP93|SEC13|RPA1|NUP37|PARP1|NUP43|NUP107|NUP205|NSMCE1|PHC2|NUP155|BMI1|NUP58|MDC1|SUMO3|RAD21|NUP62|NUP160|NUP188|NUP50
REACTOME_ACTIVATION_OF_ANTERIOR_HOX_GENES_IN_HINDBRAIN_DEVELOPMENT_DURING_EARLY_EMBRYOGENESIS	0.00816478	0.0899901	0.505047	1.60912	43	47	EGR2|HOXB4|RXRA|EZH2|HOXB2|MAFB|POLR2H|RBBP4|SUZ12|AJUBA|KDM6A|PAXIP1|POLR2J|PBX1|PAGR1|PKNOX1|CNOT9	0.0804342	0.756531	0.720449	1.38504	577	5	HOXA3|POLR2K	0.932489	0.98707	0.209931	0.600122	7140	26	EGR2|EZH2|JUN|POLR2D|RBBP7|POLR2H|POLR2E|POLR2F|POLR2G|WDR5|CNOT6|POLR2I|HDAC3|POLR2J
REACTOME_MISMATCH_REPAIR	0.0084065	0.0919877	0.707135	1.69271	44	13	PCNA|POLD1|LIG1|MSH6|EXO1|RPA2|RPA3	0.310036	0.952052	-0.581731	-1.11899	1108	3	PCNA|POLD3|POLD4	0.0193391	0.12676	0.705074	1.62454	126	10	EXO1|LIG1|PCNA|RPA2|POLD1|RPA1
REACTOME_TRANSCRIPTIONAL_REGULATION_BY_TP53	0.00888737	0.0965549	0.327072	1.35993	51	298	RMI2|E2F7|BARD1|RAD51D|CCNE1|DNA2|AURKB|TPX2|PRDM1|FANCI|CHEK1|PRDX1|BIRC5|E2F8|E2F1|PCNA|AURKA|RMI1|CENPJ|RFC4|RFC3|CDKN2A|CDKN1A|CCNB1|CCNA2|BBC3|EXO1|RFC2|RPA2|CDK1|PLK2|GADD45A|RPA3|FANCD2|POLR2H|CHEK2|RABGGTB|USP7|RBBP4|RBL2|RAD50|BLM|PRMT5|TP53|CCNK|PIP4K2A|GTF2H1|TAF5|PLK3|GLS|MAP2K6|COX6A1|YWHAH|E2F4|FANCC|CDK2|TFDP1|POLR2J|MTA2|TCEA1|CNOT11|NDRG1|RAD17|PRMT1|PHF20|AIFM2|YWHAQ|ATRIP|RABGG…	0.750416	0.998404	-0.186638	-0.836483	450	28	L3MBTL1|ZNF420|GADD45A|HDAC1|PCNA|POLR2L|FANCD2|TFDP2|TOPBP1|BNIP3L|AKT3|PRDX5|LAMTOR4|PRMT1|COX7B|HIPK2|PERP|MAPK11|RPS27A|NUAK1|BID|BRPF3|TNFRSF10A|DDIT4|PPP1R13L|NDRG1	0.000101916	0.0040628	0.462444	1.71494	0	200	E2F8|CDC25C|CDK1|AURKB|CCNE1|TPX2|CCNB1|E2F7|BRCA1|CCNA2|EXO1|PMAIP1|BIRC5|AURKA|FAS|FANCI|CHEK1|RMI2|FOS|TNFRSF10A|E2F1|BRIP1|FANCD2|PLAGL1|DNA2|RBL1|BARD1|BLM|PLK2|PIDD1|PCNA|BTG2|NPM1|RFC3|CCNE2|PRELID1|RFC4|PPP1R13L|PLK3|RPA2|TFDP1|RFC2|CHEK2|TOPBP1|RBBP8|PRDX1|TXNRD1|TXN|MAPK11
REACTOME_REGULATION_OF_TP53_ACTIVITY_THROUGH_PHOSPHORYLATION	0.0090629	0.0972909	0.44531	1.55632	49	79	RMI2|BARD1|DNA2|AURKB|TPX2|CHEK1|AURKA|RMI1|RFC4|RFC3|CCNA2|EXO1|RFC2|RPA2|RPA3|CHEK2|RAD50|BLM|TP53|TAF5|PLK3	0.28267	0.952052	-0.475938	-1.12993	795	5	TOPBP1|HIPK2|MAPK11|RPS27A|NUAK1	0.000351206	0.00737607	0.586928	1.90698	2	53	AURKB|TPX2|BRCA1|CCNA2|EXO1|AURKA|CHEK1|RMI2|BRIP1|DNA2|BARD1|BLM|RFC3|RFC4|PLK3|RPA2|RFC2|CHEK2|TOPBP1|RBBP8|MAPK11|NUAK1|RPA1|NOC2L|CDK2
REACTOME_PHASE_0_RAPID_DEPOLARISATION	0.00908304	0.0972909	-0.591226	-1.68029	41	25	FGF13|CACNG4|CACNG6|SCN1B|SCN4B|CACNA1C|CACNB4|SCN2B|CACNA1S|CACNA2D1|FGF14|CACNB1|CAMK2A	0.863224	0.998404	-0.271772	-0.700279	2189	6	SCN7A|CACNA2D1|SCN4B	0.00855578	0.071887	-0.55751	-1.79942	24	16	CACNA1S|SCN4A|FGF13|CACNB4|FGF14|SCN7A|SCN5A|CACNA1D
REACTOME_METABOLIC_DISORDERS_OF_BIOLOGICAL_OXIDATION_ENZYMES	0.00948072	0.10084	-0.603297	-1.6806	43	23	CYP24A1|CYP17A1|CYP19A1|CYP27B1|CYP7B1	0.551754	0.989613	0.631908	0.965718	3224	2	CYP7B1|CYP1B1	0.142649	0.403232	-0.485555	-1.34722	489	10	MC2R|CYP27A1|TBXAS1|UGT1A1
REACTOME_G0_AND_EARLY_G1	0.00955414	0.100916	0.601312	1.6607	50	24	CCNE1|CDC6|E2F1|PCNA|TOP2A|CCNA2|CDK1|RBBP4|RBL2|E2F4|CDK2|TFDP1|MYBL2|RBL1|LIN54|HDAC1	0.15767	0.876567	-0.554229	-1.3158	443	5	HDAC1|PCNA|LIN54|TFDP2	0.000135336	0.0040628	0.758132	2.07296	0	21	CDK1|TOP2A|CCNE1|CCNA2|MYBL2|CDC6|E2F1|MYC|RBL1|PCNA|CCNE2|LIN9|TFDP1
REACTOME_GLYCOSAMINOGLYCAN_METABOLISM	0.00993138	0.104177	0.412558	1.49905	54	101	HAS3|HAS2|ST3GAL2|HAS1|HMMR|CSGALNACT1|VCAN|FMOD|CHST11|GPC6|PAPSS1|GPC1|CD44|CHST2|PRELP|BGN|CHPF|HS6ST1|DCN|B3GNT7|XYLT2|B4GALT1|DSEL|CHST5|CHST6|CHST14|OGN|GPC5|SDC4	0.990506	0.998404	0.176874	0.444879	8763	16	CEMIP|FMOD|CHST15|SDC4|CHST11|BGN|GPC2|ST3GAL1	0.200159	0.485102	0.359293	1.21205	1766	69	HMMR|HS6ST2|LYVE1|HAS1|SDC1|CD44|CHST11|ACAN|B4GALT5|CHST15|CHST2|CHSY3|CHSY1|GALNS|HPSE|SDC4|B4GALT6|VCAN|B4GALT2
REACTOME_CDC6_ASSOCIATION_WITH_THE_ORC_ORIGIN_COMPLEX	0.0104662	0.108647	0.75015	1.66729	54	10	CDC6|ORC5|ORC1|E2F1|ORC3|ORC4|E2F3|ORC2|MCM8	0.520633	0.989613	-0.746398	-0.992177	2598	1	ORC2	0.0151538	0.108861	0.7045	1.65953	100	11	CDC6|E2F1|E2F2|MCM8|ORC1
REACTOME_METABOLISM_OF_AMINO_ACIDS_AND_DERIVATIVES	0.0105718	0.108647	-0.312932	-1.32722	43	277	GLUL|DIO3|GLS2|HDC|GAMT|AGXT2|SAT1|SLC25A13|RPL29|CBS|RPS17|PHYKPL|HPD|GSTZ1|OAZ2|RPL5|GRHPR|RPS28|RPL31|KYAT1|ASPA|RPL35|RPL36A|RPL36|HOGA1|RPS2|RPS16|RPS7|CRYM|RPS24|ALDH9A1|RPL30|RPL7A|RPS25|RPL23|RPS15A|GATM|RPS9|RPL18|RPL6|SLC6A8|RPS14|RPL22L1|RPL12|RPL22|RPS27|RPL14|HGD|RPL38|RPL34|RPS19|RPS11|SLC25A21|RPS15|PSMF1|FAH|RPS5|RPS21|RPS29|RPS20|GSR|RPS3A|GPT2|RPS12|RPS18|RPLP1|RPS23|RPL8|RPSA|R…	0.992997	0.998404	0.153289	0.447648	9641	41	SERINC2|CRYM|PXMP2|DDO|AANAT|RPL38|RPL35A|DDC|GATM|CARNS1|SARDH|ODC1|PSMB8|RPS27A|ASNS|ADI1|RPL15|MTR|QARS1|SLC3A2|RPS18|PSMB10|PSMC2|PSMA7|PSMC5|RPS3A|RPLP0|PSMB1|PSMB7|HIBCH|RPL4|RPS3|PSMB2|RPS8	0.0852064	0.306702	0.340668	1.25965	833	190	SERINC2|DIO3|ASS1|ODC1|HDC|ASNS|DIO2|ARG1|BCAT1|GLDC|PYCR1|RPSA|SLC6A7|SLC7A5|PSAT1|EEF1E1|GCSH|RPLP0|CRYM|RPS26|RPLP1|RPS3|SRM|RPL22L1|RPL32|RPL13A|NMRAL1|TXNRD1|RPL37A|RPL14|SLC25A10|RPL39|RPS3A|RPS11|RPL4|RPS24|RPS20|SARDH|RPS27L|KARS1|RPL37|RPLP2|RPL36AL|PSMB5|PSMD10|PSMD14|PSMD2|RPS8|RPL23A|RPS19|RARS1|RPL13|PSMC5|RPL8|RPS7|SLC5A5|RPL18|SLC3A2|RPS12|RPL18A|RPL23|RPL7|RPL7A|PSMD8|NQO1|PSMB2|R…
REACTOME_POLO_LIKE_KINASE_MEDIATED_EVENTS	0.0108736	0.110784	0.687401	1.67511	57	14	CENPF|FOXM1|PLK1|CCNB1|CCNB2|RBBP4|MYBL2|LIN54	0.436699	0.983467	-0.789145	-1.049	2179	1	LIN54	0.000285144	0.00638808	0.794617	2.00996	1	15	CDC25C|CCNB1|CCNB2|PLK1|CENPF|MYBL2|FOXM1|PKMYT1|WEE1|LIN9
REACTOME_TRAFFICKING_OF_GLUR2_CONTAINING_AMPA_RECEPTORS	0.0109254	0.110784	-0.684506	-1.68657	50	14	GRIA3|GRIP1|PRKCG	0.373218	0.980274	-0.548287	-1.05466	1334	3	GRIA4	0.682259	0.892047	0.412321	0.831769	4083	6	AP2S1|AP2A2|AP2A1|AP2B1|NSF
REACTOME_COLLAGEN_FORMATION	0.0110648	0.111329	0.452061	1.53681	60	66	MMP9|LOX|COL8A1|COL5A3|COL18A1|COL8A2|SERPINH1|LOXL2|COL4A2|COL17A1|COL5A1|PLOD1|COL4A1|COL7A1|COL2A1|COL1A1|COL5A2|LOXL4|BMP1|COL1A2|COL14A1|COL15A1|P4HA2|P4HA1|COL16A1	0.310764	0.952111	0.425156	1.13297	2840	22	CTSS|COL6A5|COL8A1|COL9A1|LAMA3|COL12A1|COL25A1|COL11A1|P4HA3|COL22A1|PLEC|LOX|COL8A2|ITGA6|COL18A1|ADAMTS3	0.00186676	0.0231571	0.53586	1.74479	15	54	COL11A1|P4HA3|COL12A1|TLL1|LOX|MMP9|COL1A1|LOXL3|COL28A1|COL24A1|COL2A1|COL8A1|COL5A2|COL1A2|COL8A2|COL3A1|P3H1|SERPINH1|P4HB|LOXL2|PLOD3|COL5A1|PLOD2|COL6A3|PPIB|COL14A1|PLEC|COLGALT1
REACTOME_CYCLIN_D_ASSOCIATED_EVENTS_IN_G1	0.0111255	0.111329	0.516885	1.595	59	40	SKP2|CKS1B|E2F1|CCND2|CDKN2A|CDKN2B|CDKN1A|CDKN2C|PTK6|RB1|E2F3|RBL2|LYN|CCND1|E2F4|SRC|TFDP1|CDKN1C	0.942795	0.998404	-0.279942	-0.609519	3015	4	CDKN1C|TFDP2|RPS27A|CDKN2B	0.272188	0.57166	0.404333	1.17424	2109	28	E2F1|E2F2|CKS1B|RBL1|CDKN2B|TFDP1|CDK4|SKP2|CDKN2C
REACTOME_COOPERATION_OF_PDCL_PHLP1_AND_TRIC_CCT_IN_G_PROTEIN_BETA_FOLDING	0.0114619	0.113945	-0.550315	-1.62686	52	30	RGS6|GNB5|RGS11|GNG2	0.995002	0.998404	0.255537	0.462198	6768	4	GNG4|CCT5	0.670533	0.886462	0.303435	0.846064	5028	23	GNAT1|TCP1|CCT2|CCT6A|CCT3|CCT7|GNG2|CCT8|CCT4|CCT5|CSNK2B|GNAI2
REACTOME_CHYLOMICRON_REMODELING	0.0116073	0.114641	0.965412	1.42346	58	2	APOE|LPL	0.223268	0.912751	0.781256	1.19396	1304	2	GPIHBP1|LPL	0.010823	0.0837384	-0.925989	-1.50103	52	2	LPL|APOE
REACTOME_PRC2_METHYLATES_HISTONES_AND_DNA	0.011907	0.116842	0.724726	1.65751	62	11	EZH2|PHF19|DNMT3B|DNMT1|RBBP4|SUZ12|MTF2	0.548878	0.989613	-0.731988	-0.973023	2739	1	H3-3A	0.719909	0.906433	0.379018	0.795303	4425	7	PHF19|DNMT1|EZH2|RBBP7
REACTOME_CELLULAR_SENESCENCE	0.012802	0.120762	0.392837	1.45102	70	113	CCNE1|PHC3|HMGA2|CBX4|E2F1|CDKN2A|CDKN2B|TERF1|CDKN1A|CCNA2|EZH2|CDKN2C|ANAPC1|LMNB1|RB1|E2F3|RBBP4|RAD50|SUZ12|TP53|IL6|ID1|TNIK|MAP2K6|ANAPC2|ANAPC10|CDK2|TFDP1|CABIN1|CDC16|PHC1|BMI1|CBX6|ERF	0.853344	0.998404	0.296568	0.691079	7156	11	RPS6KA1|CDKN2B|KDM6B|MAP2K3|RPS27A|MAPK11|MAP3K5|UBE2E1	0.014386	0.105334	0.458691	1.54736	126	69	IL6|CCNE1|UBE2C|CCNA2|HMGA2|LMNB1|FOS|E2F1|E2F2|CCNE2|CDKN2B|TFDP1|CDK4|TXN|MAPK11|ANAPC15|EZH2|CDK2|CEBPB
REACTOME_NOTCH4_INTRACELLULAR_DOMAIN_REGULATES_TRANSCRIPTION	0.0128396	0.120762	0.649292	1.65299	68	17	HES5|HEY1|ACTA2|HEY2|MAML3	0.748956	0.998404	0.417837	0.803276	5381	5	NOTCH4|ACTA2|FLT4	0.349737	0.662823	0.47504	1.11901	2330	11	ACTA2|NOTCH4
REACTOME_RNA_POLYMERASE_II_TRANSCRIPTION	0.0128622	0.120762	0.270048	1.21682	82	821	SLC2A3|RMI2|SPP1|PVALB|MSTN|SOX9|HEY1|APOE|E2F7|THBS1|BARD1|RAD51D|CCNE1|PRKCQ|SKP2|TWIST1|DNA2|ATP1B4|DLL1|PHC3|BMP2|ITGA2B|BDNF|RORB|AURKB|RXRA|TPX2|NOTCH3|LEF1|PRDM1|CDC7|CITED2|FANCI|CHEK1|CBX4|PRDX1|BIRC5|RAD51|RBFOX1|E2F8|E2F1|PCNA|AURKA|RMI1|CENPJ|RFC4|BLK|HAND2|CCND2|FOXO6|RFC3|CDKN2A|CDKN2B|ATAD2|GRIN2B|KCTD15|GATA1|SLBP|CDKN1A|TRPC3|CCNB1|CCNA2|EZH2|BBC3|SMAD6|NR4A2|ZNF521|PRKCB|COL1A1|…	0.771148	0.998404	0.27817	0.878589	7702	120	SPP1|ZNF23|NPPA|LGALS3|CSF2|MET|TGFA|NR5A2|OCLN|CLDN5|CSF1R|VDR|SPI1|ITGBL1|NLRC4|ESRRB|GRIN2A|TRIM63|ESR2|RUNX1|RUNX2|PPARG|NFATC2|POLR2K|PLXNA4|SERPINE1|CAV1|RORC	0.267027	0.567283	0.280633	1.0738	2669	570	SPP1|IL6|E2F8|CDC25C|CDK1|AURKB|CCNE1|TPX2|UBE2C|CCNB1|E2F7|BRCA1|CCNA2|RUNX1|EXO1|PMAIP1|SERPINE1|BIRC5|PVALB|RRM2|AURKA|MYBL2|FAS|BDNF|FANCI|CHEK1|RMI2|FOS|THBS1|TNFRSF10A|E2F1|BRIP1|FANCD2|SOCS3|COL1A1|CSF2|MET|MYC|PLAGL1|DNA2|VDR|RBL1|BARD1|PF4|BLM|MYL9|PLK2|RAD51|PIDD1|CAV1|PCNA|BTG2|NR4A3|NPM1|LGALS3|RFC3|ATAD2|CCNE2|PRELID1|RFC4|PPP1R13L|CDKN2B|PLK3|SNRPF|LMO1|RPA2|TGFB1|ITGA5|NR4A1|TFDP1|…
REACTOME_INTERLEUKIN_6_FAMILY_SIGNALING	0.0131806	0.122217	-0.642008	-1.66265	60	17	IL11RA|SOCS3|CRLF1|LIFR|IL6ST|STAT3|STAT1	0.169376	0.881272	0.811629	1.24038	989	2	CRLF1|LIF	0.0859072	0.308485	0.577943	1.43955	597	14	IL6|CRLF1|SOCS3|LIF|CLCF1
REACTOME_SIGNALING_BY_RECEPTOR_TYROSINE_KINASES	0.0132582	0.122217	0.301916	1.29193	79	404	FGF16|MMP9|EGR2|EGR1|SPP1|ITPR3|FGF6|VGF|APOE|THBS1|VEGFC|CYFIP2|MST1R|NRG1|COL5A3|FGF18|LAMC3|BDNF|SOCS1|EGR3|FLRT3|HBEGF|CILP|PDGFD|CHEK1|MATK|LAMA5|PDGFA|ITGB3|NAB2|GRIN2B|GFAP|COL4A2|FGFR3|IGF1|FYN|COL5A1|PTPRJ|PLAT|ID2|THBS3|COL4A1|FGFR2|PRKCB|COL2A1|COL1A1|WASF1|ELMO1|COL5A2|SPRY1|PTK6|JUNB|COL1A2|ESR1|BCAR1|PDGFB|POLR2H|ARHGEF7|LYN|RNF41|DUSP4|PRKACB|THBS2|IRS4|ID1|PTK2B|HSP90AA1|ANOS1|ATP…	0.00110531	0.179549	0.501249	1.55198	10	82	SPP1|GRAP2|LAMC3|PDGFC|CYBB|VAV1|COL6A5|CDH5|RPS6KA1|MET|NCKAP1L|GRAP|TGFA|SPINT2|CILP|NOS3|ITGA3|KDR|EGR4|FLT1|NCF4|NRG1|PTPN6|FLRT1|TEC|THBS4|COL9A1|LAMA3|LAMA5|NTF4|POLR2K|PTK2B|ADAP1|FGF9|CAV1|COL11A1	0.00696548	0.0616846	0.376417	1.41072	68	249	SPP1|COL11A1|PDGFC|EREG|NRG1|ADAM12|STMN1|EGR2|FOSB|BDNF|MMP9|FN1|PAK3|CHEK1|NTF4|PTK2B|NCF4|FOS|THBS1|THBS4|ARC|COL1A1|MET|HBEGF|ATP6V0A4|CILP|FGFR2|EGR3|COL24A1|COL2A1|HGF|PAK1|COL5A2|VGF|COL1A2|CAV1|COL3A1|TRIB1|SPHK1|WASF1|MAPK13|NCKAP1L|PDGFA|SPARC|ID3|PTPN6|TNS3|COL5A1|ACTB|KIT|HSP90AA1|MAPK11|COL6A3|ADCYAP1R1|JUNB
REACTOME_CYTOCHROME_P450_ARRANGED_BY_SUBSTRATE_TYPE	0.0136719	0.125271	-0.56577	-1.62082	62	26	CYP24A1|CYP19A1|CYP39A1|CYP27B1|CYP3A4|CYP7B1|CYP4F3	0.292136	0.952052	0.509892	1.16342	2410	10	CYP2B6|CYP26A1|ARNT2|CYP7B1|AHR|CYP2S1|CYP1B1	0.785234	0.925873	0.278378	0.743854	5721	19	CYP4F11|CYP7B1|CYP51A1|ARNT2|AHR|CYP2S1
REACTOME_SHC_MEDIATED_CASCADE_FGFR4	0.013824	0.125906	0.686057	1.64226	73	13	FGF16|FGF6|FGF18	0.447904	0.983467	0.678039	1.03622	2617	2	FGF9|FGF1	0.335906	0.645617	-0.480296	-1.11709	1348	6	FGF16|FGFR4
REACTOME_INHIBITION_OF_REPLICATION_INITIATION_OF_DAMAGED_DNA_BY_RB1_E2F1	0.01512	0.13528	0.710889	1.62587	79	11	E2F1|POLA2|PRIM2|POLA1|PRIM1|RB1|TFDP1	0.457732	0.983467	-0.778098	-1.03432	2284	1	TFDP2	0.250836	0.552059	0.495701	1.21286	1725	13	E2F1|PRIM1|TFDP1|POLA1|PRIM2
REACTOME_NEURONAL_SYSTEM	0.0154494	0.137419	-0.323498	-1.3366	65	222	GRIA3|GABRA6|GRIN3A|PRKAA2|GLUL|SLITRK2|HCN4|GLS2|LRRC7|GNB5|GRIP1|PRKCG|CACNG4|KCNQ4|GRIN3B|DLG4|KCNJ14|SLC6A4|SLC18A2|NRXN2|SHANK1|SYN2|GAD1|GNG2|SYT9|LRFN2|KCNG2|KCNK3|TUBB2A|NTRK3|ADCY7|ABAT|KCNH6|RAB3A|KCNG1|KCNH4|SLITRK6|GRIN1|PPFIA3|HCN2|NRXN1|GRIA4|SLC38A2|PPM1F|NRXN3|CACNB4	0.410342	0.980274	0.348154	1.05488	4054	61	KCNJ3|KCNK1|KCNJ9|HCN1|RASGRF2|RPS6KA1|KCNA4|SLC6A4|KCNMA1|KCNH3|NRG1|SHANK1|GABRA4|KCNJ15|GRIN2A|KCNH1|KCNJ12|GNG4|PLCB2|ACTN2|KCNA2|SLC1A6|NLGN1|SYT12|PPFIA3|KCNS3|TUBA4A	0.00196464	0.0241715	-0.30224	-1.58465	0	125	KCNJ11|PRKAG3|TUBA8|SLC1A1|KCNJ3|KCNJ5|KCNN2|ACTN2|KCND2|GRM1|ABCC8|SYN3|SLC1A7|KCNK3|KCNG4|NTRK3|CACNB4|SYN2|KCNA2|NRXN2|BCHE|TUBA4A|CHRNA4|GRIK2|NRXN1|KCNK7|GLUL|LRRTM3|RAB3A|PRKAA2|KCNQ4|KCNA5|KCNN3|NRGN|KCNG2|PPFIBP2|AKAP5|ALDH5A1|PPM1E|GRIK5|ALDH2|ABAT|KCNJ12|MAPT|PTPRD|KCNK13|ADCY9
REACTOME_NON_INTEGRIN_MEMBRANE_ECM_INTERACTIONS	0.0158555	0.139737	0.48235	1.54752	85	48	THBS1|COL5A3|LAMC3|LAMA5|PDGFA|ITGB3|COL4A2|COL5A1|COL4A1|COL2A1|ACTN1|COL1A1|COL5A2|TGFB1|ITGB5|COL1A2|PDGFB|COL11A2|SDC4|LAMB1|ITGAV|ITGA6|LAMC1|LAMA2|DDR2	0.544026	0.989613	0.377426	0.971568	4880	18	LAMC3|LAMA3|LAMA5|COL11A1|TNC|PDGFA|ACTN1|SDC4|DDR1|TGFB1|ITGB5|ITGA6	0.0183756	0.12196	0.513862	1.5818	149	38	TNC|COL11A1|FN1|ACTN1|SDC1|THBS1|COL1A1|COL2A1|COL5A2|COL1A2|COL3A1|PDGFA|TGFB1|COL5A1
REACTOME_PASSIVE_TRANSPORT_BY_AQUAPORINS	0.0161909	0.141531	-0.778982	-1.6535	75	8	MIP|AQP8|AQP12A	0.147059	0.872623	0.755769	1.27365	944	3	AQP5|AQP4|AQP1	0.0184443	0.12196	0.991527	1.32666	91	1	AQP2
REACTOME_ADVANCED_GLYCOSYLATION_ENDPRODUCT_RECEPTOR_SIGNALING	0.0164991	0.142586	0.749186	1.62288	86	9	SAA1|HMGB1|DDOST|CAPZA1	0.0785957	0.749724	0.961095	1.28331	393	1	LGALS3	0.12854	0.379938	0.706503	1.36101	748	5	LGALS3|DDOST|PRKCSH|CAPZA2|CAPZA1
REACTOME_PI3K_AKT_ACTIVATION	0.01683	0.144624	-0.777546	-1.65045	78	8	IRS2|PIK3R1|IRS1|PIK3CA|NGF	0.743467	0.998404	0.629683	0.840792	3726	1	PIK3CB	0.223855	0.516138	-0.535686	-1.24592	898	6	NGF|IRS1|PIK3R2
REACTOME_REGULATION_OF_FOXO_TRANSCRIPTIONAL_ACTIVITY_BY_ACETYLATION	0.0174847	0.149406	-0.732006	-1.65331	82	10	FOXO1|FOXO3|SIRT3|KAT2B|FOXO4	0.604167	0.998404	-0.70269	-0.934077	3015	1	KAT2B	0.174964	0.450464	-0.468075	-1.29872	600	10	TXNIP|FOXO1|SIRT3|KAT2B|EP300|SIRT1|FOXO3|CREBBP
REACTOME_CHOLESTEROL_BIOSYNTHESIS	0.0179843	0.151395	0.579106	1.59937	95	24	SQLE|MVK|HMGCR|NSDHL|LBR|TM7SF2|MVD|FDFT1|CYP51A1|EBP|PLPP6|MSMO1|GGPS1	0.84448	0.998404	0.400192	0.723843	5744	4	DHCR7|LSS|PMVK|HMGCR	0.0584217	0.255659	0.610207	1.49302	401	13	IDI1|CYP51A1|PMVK|HMGCS1|HMGCR|ACAT2|MVD|NSDHL|LBR|MVK|EBP
REACTOME_NUCLEAR_ENVELOPE_BREAKDOWN	0.0180063	0.151395	0.485327	1.53313	96	45	PLK1|CCNB1|CCNB2|PRKCB|CDK1|LMNB1|POM121|AAAS|NUP37|NUP54|VRK1|TMPO|TPR|NUP85|NUP133|NUP93|LMNA|LEMD3|RAE1|NUP153|BANF1|NUP50|NUP188|NUP98|NEK6|NUP35|NUP155|SEC13|NUP160|SEH1L	0.706901	0.998404	-0.489188	-0.810322	2939	2	PRKCA|LMNA	0.00163769	0.0208481	0.607984	1.81404	12	32	CDK1|CCNB1|CCNB2|PLK1|LMNB1|NDC1|LMNA|AAAS|NUP93|BANF1|SEC13|NUP37|NUP43|NEK6|NUP107|NUP205
REACTOME_NEGATIVE_REGULATORS_OF_DDX58_IFIH1_SIGNALING	0.0180161	0.151395	-0.54771	-1.59293	82	28	TNFAIP3|ISG15|IRF3|ATG12|UBE2D2|TRIM25|UBA52|RPS27A|ITCH|UBB|TRAF3|UBC|OTUD5|RNF216|TBK1|IFIH1|TAX1BP1|NLRC5|ATG5	0.174041	0.881272	0.694821	1.25675	1183	4	NLRC5|TNFAIP3|RPS27A	0.959322	0.995975	0.204217	0.524012	6791	16	TNFAIP3|RNF125|TRAF3|PIN1|ATG5|UBB|TAX1BP1|CYLD|OTUD5|ITCH|RNF216|IRF3|IFIH1|MAVS|UBA7|UBE2D3
REACTOME_CLASS_A_1_RHODOPSIN_LIKE_RECEPTORS	0.0191129	0.158875	0.382389	1.41243	105	113	NMU|SAA1|TBXA2R|DRD1|CXCL11|CORT|EDN2|RXFP1|NPB|GPR18|P2RY11|ADRA1B|NLN|GPR132|P2RY12|EDN1|CCR6|CXCR1|XK|APLNR|FPR1|APLN|ADRA2A|CXCR3|P2RY13|KEL|PSAP|TAC3	0.0961639	0.808378	0.464028	1.32597	919	35	CCR1|CCR2|CXCL13|C3AR1|CX3CL1|CXCL11|CXCL1|CCL7|C3|PTGER3|CX3CR1|CCL13|CNR2|GPR39|PPBP|APLN|APLNR|LPAR3	0.0278188	0.159985	0.442303	1.48812	244	68	NTS|CXCL13|CXCL5|GPR39|TSHR|CXCL1|PROKR2|SSTR3|PTGER3|APLN|NPW|F2RL1|CX3CL1|CCL13|GPBAR1|GPR35|CXCL10|BDKRB1|PF4|CCL7|RXFP3|LPAR2|ADRA2A|MC1R
REACTOME_GROWTH_HORMONE_RECEPTOR_SIGNALING	0.0191151	0.158875	-0.605863	-1.61517	88	19	SOCS3|IRS2|STAT3|IRS1|GHR|STAT1	0.770618	0.998404	-0.465792	-0.771568	3204	2	PRLR	0.741335	0.916601	0.330103	0.777594	4940	11	SOCS3|PTPN6|PTPN1
REACTOME_INTERLEUKIN_27_SIGNALING	0.0193865	0.160254	-0.771922	-1.63851	90	8	CRLF1|IL6ST|STAT3|STAT1|JAK1	0.309994	0.952052	0.84438	1.12747	1553	1	CRLF1	0.278984	0.580798	0.595883	1.20207	1669	6	CRLF1|CANX|STAT3|JAK2|JAK1
REACTOME_INTERACTIONS_OF_VPR_WITH_HOST_CELLULAR_PROTEINS	0.02037	0.167475	0.524814	1.54837	108	32	POM121|AAAS|NUP37|NUP54|TPR|NUP85|NUP133|NUP93|RAE1|NUP153|BANF1|NUP50|NUP188|NUP98|NUP35|NUP155|SEC13|HMGA1|NUP160|SEH1L|NUP107|NUP58|NUP210|NUP88|NUP43|NUP205	0.290264	0.952052	-0.858309	-1.14094	1448	1	PSIP1	0.0783597	0.296766	0.523523	1.43147	578	21	SLC25A5|NDC1|AAAS|NUP93|BANF1|SEC13|NUP37|NUP43|NUP107|NUP205|NUP155|NUP58|NUP62|NUP160|NUP188|NUP50|NUP85|NUP98|TPR|SLC25A4
REACTOME_INTRA_GOLGI_AND_RETROGRADE_GOLGI_TO_ER_TRAFFIC	0.0211082	0.171687	0.357458	1.37469	119	152	DYNC1I1|KIF19|KIF1A|KIF20A|CENPE|KIF15|KIF2C|KIF11|KIF18A|KIF26A|KIF20B|TUBB1|CYTH4|RACGAP1|KIFC1|RAB33B|KIF26B|NAPB|DYNLL2|KIF3C|KIF23|PAFAH1B2|KIF22|DYNLL1|TUBA1A|VPS51|TUBA1C|RAB9A|STX16|BICD2|COG4|VPS54|CYTH3	0.315009	0.953153	0.466827	1.14419	2738	14	KIF26B|CYTH4|DYNC1I1|KLC3|KIF21A|TUBA4A|KIF21B	0.000317494	0.00700821	0.501091	1.78573	2	115	KIF26B|KIF2C|KIF23|KIF18B|CENPE|KIF11|KIF4A|RACGAP1|KIF15|KIF20A|KIF22|KIFC1|KIF20B|TUBB3|TUBB2B|TUBA1C|PAFAH1B3|KIF18A|KLC3|TUBB6|TUBB2A|KIF21B|TUBA1B|SURF4|CYTH4|TUBB4B|ARF4|KDELR2|KDELR3|COPB2|TMED9|NAA38
REACTOME_CARDIAC_CONDUCTION	0.0212528	0.171944	-0.392982	-1.43025	94	85	NOS1|ATP1A2|ATP2B3|FGF13|CACNG4|CACNG6|ATP1A3|KCNJ14|SCN1B|TRDN|SCN4B|ATP2A1|NPPA|KCNK3|CACNA1C	0.372706	0.980274	0.399325	1.08838	3451	25	NPPA|KCNE3|KCNK1|KCNJ12|CACNA2D4|KCNE1|RYR1|RYR2|NKX2-5|KCNK3	0.00074184	0.0114794	-0.598541	-2.70479	0	57	CACNA1S|KCNE1|KCNJ11|PLN|TRDN|RYR2|SCN4A|TNNI3|CORIN|KCNIP2|KCND2|ATP1A2|KCNK3|FGF13|NKX2-5|FXYD7|CACNB4|SLC8A3|CASQ1|FGF14|KCNK7|KCNIP3|ATP2A3|SCN7A|SCN5A|CACNA1D|ITPR1|NPR2|ATP2A2|KCNJ12|KCNIP4|STIM1|FXYD1|KCNK13|ATP2B4|DMPK|TRPC1|KCNK2|CACNG7
REACTOME_DUAL_INCISION_IN_GG_NER	0.0214339	0.171958	0.504293	1.53284	115	37	POLE|PCNA|RFC4|RFC3|POLD1|POLE2|RFC2|RPA2|RPA3|PARP1|GTF2H1|RFC1	0.369178	0.980274	-0.481481	-1.04833	1180	4	PCNA|POLD3|POLD4|RPS27A	0.0366357	0.188278	0.526236	1.52826	283	28	POLE|POLE2|PCNA|RFC3|RFC4|RPA2|POLD1|RFC2|POLE3|DDB1|RPA1|PARP1
REACTOME_PLASMA_LIPOPROTEIN_ASSEMBLY	0.0216196	0.172104	0.735868	1.59403	113	9	APOE|APOC1|BMP1|PRKACB|SAR1B	0.0959795	0.808378	0.857761	1.31088	560	2	A2M|APOC1	0.651044	0.873509	0.396468	0.860174	4083	8	A2M|P4HB|BMP1|PRKACA
REACTOME_INTERLEUKIN_20_FAMILY_SIGNALING	0.0217251	0.172104	-0.672474	-1.6178	100	13	SOCS3|STAT3|STAT2|STAT1|STAT4|JAK1	0.889288	0.998404	0.557157	0.74395	4457	1	JAK3	0.157149	0.425778	0.576348	1.32794	1031	10	IL22RA1|SOCS3|JAK3|PTPN11
REACTOME_E2F_ENABLED_INHIBITION_OF_PRE_REPLICATION_COMPLEX_FORMATION	0.0227574	0.177569	0.732648	1.58705	119	9	ORC5|ORC1|ORC3|CCNB1|CDK1|ORC4|ORC2|MCM8	0.520633	0.989613	-0.746398	-0.992177	2598	1	ORC2	0.00875137	0.0721747	0.751623	1.68057	55	9	CDK1|CCNB1|MCM8|ORC1
REACTOME_FREE_FATTY_ACIDS_REGULATE_INSULIN_SECRETION	0.023361	0.180366	0.749431	1.57545	123	8	GNAQ|CD36|GNA15|GNA14	0.899344	0.998404	-0.303954	-0.661799	2876	4	GNA14|ACSL3|GNAQ	0.526853	0.81023	-0.607821	-0.98528	2579	2	CD36
REACTOME_GENE_SILENCING_BY_RNA	0.0235746	0.180497	0.447155	1.47478	128	57	PIWIL2|MYBL1|POM121|AAAS|POLR2H|NUP37|NUP54|HSP90AA1|PRKRA|TPR|POLR2J|TSNAX|NUP85|NUP133|NUP93|RAE1|NUP153|TNRC6B|NUP50|TDRD6|NUP188|NUP98|TSN|NUP35|NUP155|SEC13|NUP160|AGO3|SEH1L|AGO2	0.415111	0.980274	0.583478	1.05536	2823	4	TDRD9|POLR2K	0.534161	0.816473	0.303919	0.962648	4471	45	TDRD1|NDC1|RAN|MYBL1|AAAS|NUP93|HSP90AA1|SEC13|NUP37|NUP43|NUP107|NUP205|POLR2D|NUP155|POLR2H|NUP58|TSN|POLR2E|POLR2F|POLR2G|NUP62|NUP160|NUP188|NUP50|NUP85|POLR2I|XPO5|NUP98|TPR
REACTOME_TIGHT_JUNCTION_INTERACTIONS	0.0236153	0.180497	-0.629367	-1.6077	109	16	CLDN1|MPP5|CLDN2|CLDN15|CLDN5|CLDN17	0.150971	0.872623	0.643817	1.29478	1126	6	F11R|CLDN5|CLDN23|CLDN3|CLDN15	0.526861	0.81023	0.447235	0.970319	3304	8	CLDN3|F11R|CLDN15|CLDN1|CLDN7|PARD6G
REACTOME_ASSEMBLY_OF_COLLAGEN_FIBRILS_AND_OTHER_MULTIMERIC_STRUCTURES	0.0252226	0.188196	0.473602	1.50325	135	46	MMP9|LOX|COL8A1|COL5A3|COL18A1|COL8A2|LOXL2|COL4A2|COL17A1|COL5A1|COL4A1|COL7A1|COL2A1|COL1A1|COL5A2|LOXL4|BMP1|COL1A2|COL14A1|COL15A1	0.194055	0.881272	0.494123	1.24283	1716	16	CTSS|COL6A5|COL8A1|COL9A1|LAMA3|COL12A1|COL11A1	0.00558313	0.0538821	0.562461	1.70399	44	35	COL11A1|COL12A1|TLL1|LOX|MMP9|COL1A1|LOXL3|COL24A1|COL2A1|COL8A1|COL5A2|COL1A2|COL8A2|COL3A1|LOXL2|COL5A1|COL6A3|COL14A1|PLEC
REACTOME_NEUREXINS_AND_NEUROLIGINS	0.0252413	0.188196	0.504284	1.52483	135	36	SYT12|LIN7B|NLGN1|DLGAP3|DLGAP2|STXBP1|GRIN2B|NLGN2|LIN7A|NLGN3|DLG2	0.424652	0.983467	0.503206	1.05198	3265	7	SHANK1|GRIN2A|NLGN1|SYT12|DLG2	0.297131	0.606374	-0.387492	-1.14428	962	12	GRM1|NRXN2|NRXN1|LRRTM3
REACTOME_NONHOMOLOGOUS_END_JOINING_NHEJ	0.02723	0.201053	0.511891	1.51734	144	33	BARD1|POLM|TDP1|NSD2|XRCC5|PIAS4|RAD50|RIF1|PAXIP1|UBE2N|BABAM1	0.057518	0.704815	-0.716301	-1.5596	183	4	UBE2V2|BRCC3|TDP2	0.429565	0.741123	0.395769	1.04212	3088	18	BRCA1|BARD1
REACTOME_TERMINAL_PATHWAY_OF_COMPLEMENT	0.0277778	0.204106	-0.865685	-1.54109	132	4	CLU|C7|C6	0.124077	0.872623	0.936599	1.25061	621	1	CLU	0.302326	0.610126	0.84296	1.12788	1507	1	CLU
REACTOME_LINOLEIC_ACID_LA_METABOLISM	0.0289794	0.210898	-0.79537	-1.56903	137	6	ABCD1|ELOVL2|ELOVL1	0.111378	0.836067	-0.945245	-1.2565	555	1	ELOVL2	0.405146	0.718823	-0.666011	-1.07961	1983	2	ACSL1
REACTOME_CROSSLINKING_OF_COLLAGEN_FIBRILS	0.0291916	0.211431	0.633233	1.56771	155	15	LOX|LOXL2|COL4A2|COL4A1|COL1A1|LOXL4|BMP1|COL1A2	0.881462	0.998404	-0.417107	-0.690922	3665	2	LOXL3|LOX	0.245339	0.546727	0.473129	1.21403	1736	16	TLL1|LOX|COL1A1|LOXL3|COL1A2|LOXL2
REACTOME_NEUROTRANSMITTER_RECEPTORS_AND_POSTSYNAPTIC_SIGNAL_TRANSMISSION	0.0299617	0.21598	-0.354868	-1.35678	132	120	GRIA3|GABRA6|GRIN3A|PRKAA2|LRRC7|GNB5|GRIP1|PRKCG|CACNG4|GRIN3B|DLG4|GNG2|TUBB2A|ADCY7	0.283055	0.952052	0.415837	1.15476	2660	28	KCNJ3|KCNJ9|RASGRF2|RPS6KA1|NRG1|GABRA4|KCNJ15|GRIN2A|KCNJ12|GNG4|PLCB2|ACTN2	0.452679	0.760009	0.30673	1.01983	3945	62	NRG1|KCNJ15|CACNG4|TUBB3|GLRB|TUBB2B|TUBA1C|TUBB6|TUBB2A|TUBA1B|KPNA2|TUBB4B|GABRA3
REACTOME_THE_CANONICAL_RETINOID_CYCLE_IN_RODS_TWILIGHT_VISION	0.0302057	0.216697	-0.640502	-1.57814	140	14	MYO7A|RDH5|RBP4|RLBP1|STRA6|DHRS9	0.237776	0.932732	0.599385	1.20542	1774	6	DHRS9|ABCA4|MYO7A|RBP1|RBP4|CYP4V2	0.333812	0.644339	0.527913	1.14536	2093	8	MYO7A|DHRS9|RBP1|RDH12|RBP4
REACTOME_NGF_STIMULATED_TRANSCRIPTION	0.0304225	0.216697	0.507623	1.50469	161	33	EGR2|EGR1|VGF|EGR3|NAB2|ID2|JUNB|ID1|SRF	0.624548	0.998404	0.468965	0.901568	4487	5	EGR4|F3|MEF2D|NAB2	0.0253333	0.153949	0.568845	1.5861	189	23	EGR2|FOSB|FOS|ARC|EGR3|VGF|TRIB1|ID3|JUNB
REACTOME_SCF_SKP2_MEDIATED_DEGRADATION_OF_P27_P21	0.0307467	0.216697	0.44116	1.4504	167	56	CCNE1|SKP2|CKS1B|CDKN1A|CCNA2|PTK6|CCND1|CDK2|PSMC4|PSMD1|PSMC3|PSME3|PSMD10|PSMD12|PSMB9|PSMA1|PSMB3|PSMD2|PSMD8|PSMD3|PSMB7|PSMD7|PSMD6|PSMD14|PSMD11|PSMD13|PSMA6|PSMA4|PSMA5|PSMB4|PSMC1|PSMC6|PSMA3|PSMA2|PSMC2|PSMB2	0.0927083	0.804469	-0.465767	-1.40684	177	9	PSMB2|PSMB7|PSMB1|PSMC5|PSMA7|PSMC2|PSMB10|RPS27A|PSMB8	0.00229275	0.0275313	0.572752	1.78876	18	41	CCNE1|CCNA2|CKS1B|CCNE2|CDK4|CDK2|PSMB5|PSMD10|PSMD14|SKP2|PSMD2|PSMC5|PSMD8|PSMB2|PSMB4|PSMA4|PSMC1|PSMA5|PSME3|PSMC3|PSMA7|PSMD1|PSMB6|PSMC4|PSMD7|PSMB1|PSMD13|PSMA6|PSMB7|PSMA1|PSMA2|PSMD6|PSMD3|PSMC2
REACTOME_POLB_DEPENDENT_LONG_PATCH_BASE_EXCISION_REPAIR	0.0314205	0.219223	0.762344	1.54394	166	7	FEN1|LIG1|PARP1|APEX1	0.723758	0.998404	-0.64121	-0.852353	3612	1	POLB	0.0599679	0.2594	0.799096	1.4519	335	4	FEN1|LIG1|APEX1|PARP1
REACTOME_SIGNALING_BY_PDGFRA_TRANSMEMBRANE_JUXTAMEMBRANE_AND_KINASE_DOMAIN_MUTANTS	0.0320924	0.222279	-0.67021	-1.58174	149	12	STAT3|PIK3R1|STAT1|PIK3CA|HRAS|SOS1|PDGFRA	0.743467	0.998404	0.629683	0.840792	3726	1	PIK3CB	0.527487	0.81023	-0.364857	-0.941391	1966	8	PDGFRA|PIK3R2|PIK3CA|PIK3R1|SOS1|STAT3|NRAS|HRAS
REACTOME_VIRAL_MESSENGER_RNA_SYNTHESIS	0.0321508	0.222279	0.486776	1.48736	173	38	POM121|AAAS|POLR2H|NUP37|NUP54|TPR|POLR2J|NUP85|NUP133|NUP93|RAE1|NUP153|NUP50|NUP188|NUP98|NUP35|NUP155|SEC13|NUP160|SEH1L|NUP107|NUP58|NUP210|NUP88|NUP43|NUP205	0.828914	0.998404	0.498212	0.761397	4844	2	POLR2K|POLR2L	0.0786894	0.296766	0.488049	1.41736	609	28	NDC1|AAAS|NUP93|SEC13|NUP37|NUP43|NUP107|NUP205|POLR2D|GTF2F2|NUP155|POLR2H|NUP58|POLR2E|POLR2F|GTF2F1|POLR2G|NUP62|NUP160|NUP188|NUP50|NUP85|POLR2I|NUP98|TPR|POLR2J
REACTOME_COLLAGEN_BIOSYNTHESIS_AND_MODIFYING_ENZYMES	0.0326546	0.222725	0.454207	1.46646	177	50	COL8A1|COL5A3|COL18A1|COL8A2|SERPINH1|COL4A2|COL17A1|COL5A1|PLOD1|COL4A1|COL7A1|COL2A1|COL1A1|COL5A2|BMP1|COL1A2|COL14A1|COL15A1|P4HA2|P4HA1|COL16A1|COL11A2	0.37726	0.980274	0.433717	1.0909	3337	16	COL6A5|COL8A1|COL9A1|COL12A1|COL25A1|COL11A1|P4HA3|COL22A1	0.00801819	0.0691684	0.526402	1.6612	66	44	COL11A1|P4HA3|COL12A1|TLL1|COL1A1|COL28A1|COL24A1|COL2A1|COL8A1|COL5A2|COL1A2|COL8A2|COL3A1|P3H1|SERPINH1|P4HB|PLOD3|COL5A1|PLOD2|COL6A3|PPIB|COL14A1
REACTOME_HOST_INTERACTIONS_OF_HIV_FACTORS	0.0331422	0.225042	0.366187	1.35996	184	117	AP1M2|FYN|ELMO1|HCK|POM121|AAAS|NUP37|RCC1|NUP54|PACS1|TPR|PSMC4|PSMD1|PSMC3|PSME3|NUP85|PSMD10|NUP133|NUP93|PSMD12|AP1S1|PSMB9|RAE1|ELOB|NUP153|BANF1|PSMA1|NUP50|PSMB3|PSMD2|PSMD8|PSMD3|PSMB7|PSMD7|PSMD6|ATP6V1H|AP2S1|PSMD14|NUP188|NUP98|PSMD11|PSMD13|NUP35|NPM1|NUP155|SEC13|PSMA6|PSMA4|HMGA1|NUP160|PSMA5|SEH1L|AP2M1|PSMB4|AP1S2|ARF1|PSMA8|PSMC1|PSMC6|PAK2|NUP107|NUP58|PSMA3|PSMA2|AP1G1|PSMC2|PS…	0.202653	0.882272	0.484413	1.23153	1802	17	AP1S3|DOCK2	0.00886132	0.0722872	0.457789	1.57104	79	79	SLC25A5|NPM1|NDC1|HCK|RCC1|RAN|RANGAP1|RANBP1|AAAS|NUP93|KPNB1|BANF1|AP1S1|SEC13|NUP37|PSMB5|PSMD10|PSMD14|NUP43|PSMD2|PSMC5|NUP107|AP2S1|NUP205|PSMD8|PSMB2|PSMB4|PSMA4|PSMC1|PSMA5|XPO1|PSME3|PSMC3|PSMA7|PSMD1|PSMB6|PSMC4|PSMD7|PSMB1|PSMD13|PSMA6|PSMB7|AP1B1|NUP155|PSMA1|PSMA2|PSMD6|PSMD3|NUP58|AP2A2|PSMC2|PSMD12|RAC1|AP2A1|NUP62|ARF1|NUP160|NUP188|NUP50|PSMC6|NUP85|UBB|PSMD5|AP2B1|RBX1|NUP98|TPR…
REACTOME_DECTIN_2_FAMILY	0.0339306	0.225538	0.811574	1.50822	177	5	FYN|LYN|PLCG2|SYK	0.000130022	0.0437199	0.896266	1.87369	0	7	CLEC4D|CLEC4A|CLEC6A|CLEC4E	0.139137	0.398104	0.785569	1.33231	747	3	CLEC4D|PLCG2
REACTOME_CYCLIN_A_CDK2_ASSOCIATED_EVENTS_AT_S_PHASE_ENTRY	0.0339568	0.225538	0.400039	1.40032	186	80	CCNE1|SKP2|CKS1B|E2F1|CDKN1A|CCNA2|PTK6|RB1|CDC25B|RBBP4|RBL2|CCND1|E2F4|CDK2|TFDP1|PSMC4|PSMD1|PSMC3|PSME3|PSMD10|PSMD12|AKT3|PSMB9|LIN54|PSMA1|PSMB3|PSMD2|PSMD8|PSMD3|PSMB7|AKT1|PSMD7|PSMD6	0.0301941	0.704815	-0.466667	-1.61875	41	13	LIN54|TFDP2|AKT3|PSMB2|PSMB7|PSMB1|PSMC5|PSMA7|PSMC2|PSMB10|RPS27A|MYC|PSMB8	0.0043628	0.0448532	0.505932	1.67779	37	61	CCNE1|CCNA2|E2F1|CKS1B|MYC|CCNE2|WEE1|LIN9|TFDP1|CDK4|CDK2|PSMB5|PSMD10|PSMD14|SKP2|PSMD2|PSMC5|PSMD8|PSMB2|PSMB4|PSMA4|PSMC1|CDC25A|PSMA5|PSME3|PSMC3|PSMA7|PSMD1|PSMB6|PSMC4|PSMD7|PSMB1|PSMD13|PSMA6|PSMB7|LIN54|AKT1|PSMA1|PSMA2|PSMD6|PSMD3
REACTOME_GOLGI_CISTERNAE_PERICENTRIOLAR_STACK_REORGANIZATION	0.0344957	0.227941	0.638946	1.55703	183	14	PLK1|CCNB1|CCNB2|CDK1	0.339505	0.964318	-0.671792	-1.1128	1411	2	BLZF1|RAB2A	0.000156274	0.00411523	0.8775	1.96201	0	9	CDK1|CCNB1|CCNB2|PLK1
REACTOME_INITIATION_OF_NUCLEAR_ENVELOPE_NE_REFORMATION	0.0346183	0.227941	0.616063	1.54936	184	16	CCNB1|CCNB2|CDK1|LMNB1|LBR|VRK1|TMPO|LMNA|LEMD3|BANF1|PPP2R2A	0.977858	0.998404	0.511047	0.682382	4901	1	LMNA	0.00128315	0.0176698	0.729421	1.84505	8	15	CDK1|CCNB1|CCNB2|LMNB1|LMNA|KPNB1|BANF1
REACTOME_SHC_MEDIATED_CASCADE_FGFR3	0.0352853	0.231332	0.658453	1.5447	187	12	FGF16|FGF18|FGFR3	0.447904	0.983467	0.678039	1.03622	2617	2	FGF9|FGF1	0.712814	0.904515	-0.365867	-0.792374	2975	5	FGF16
REACTOME_FGFR2_MUTANT_RECEPTOR_ACTIVATION	0.0354676	0.231529	0.565995	1.53314	189	22	FGF16|FGF6|FGF18|FGFR2|POLR2H|POLR2J|NCBP2	0.580156	0.989613	0.485476	0.933309	4168	5	POLR2K|FGF9|FGF1	0.940238	0.988304	0.221976	0.552901	6544	14	FGFR2|POLR2D|GTF2F2|POLR2H|POLR2E|POLR2F|GTF2F1|POLR2G|NCBP1|POLR2I|POLR2J
REACTOME_G1_S_DNA_DAMAGE_CHECKPOINTS	0.0366187	0.237009	0.421663	1.41481	200	62	CCNE1|CHEK1|CDKN2A|CDKN1A|CCNA2|CHEK2|TP53|CDK2|PSMC4|PSMD1|PSMC3|PHF20|PSME3|PSMD10|PSMD12|PSMB9|PSMA1|MDM2|PSMB3|PSMD2|PSMD8|PSMD3|PSMB7|PSMD7|PSMD6|PSMD14|PSMD11|PSMD13|COP1|PSMA6|PSMA4|PSMA5|PSMB4|PSMA8|PSMC1|PSMC6|PSMA3|PSMA2|PSMC2|PSMB2	0.0714694	0.729681	-0.465991	-1.47135	124	10	PSMB11|PSMB2|PSMB7|PSMB1|PSMC5|PSMA7|PSMC2|PSMB10|RPS27A|PSMB8	0.00465839	0.0464734	0.542553	1.71851	38	45	CCNE1|CCNA2|CHEK1|CCNE2|CHEK2|CDK2|PSMB5|PSMD10|PSMD14|PSMD2|PSMC5|PSMD8|PSMB2|PSMB4|PSMA4|PSMC1|CDC25A|PSMA5|PSME3|PSMC3|PSMA7|PSMD1|PSMB6|PSMC4|PSMD7|PSMB1|PSMD13|PSMA6|PSMB7|PSMA1|PSMA2|PSMD6|PSMD3|PSMC2|PCBP4
REACTOME_RESPONSE_TO_ELEVATED_PLATELET_CYTOSOLIC_CA2	0.0380849	0.244418	0.383163	1.36754	209	90	AHSG|SCG3|THBS1|PLEK|VEGFC|ITGA2B|CD36|PCDH7|FERMT3|PDGFA|ITGB3|IGF1|PRKCB|ACTN1|VTI1B|TGFB1|PSAP|PCYOX1L|ANXA5|PDGFB|TLN1|FLNA|CAP1|PFN1|ACTN4|SOD1|TGFB3|HGF|VCL|TGFB2|CALU|TOR4A|APLP2	0.0208007	0.704815	0.523016	1.49453	198	35	MMRN1|CLU|SRGN|A2M|TF|STXBP2|VWF|SELP|AHSG|TIMP1|CD109|PECAM1|PPBP|ITIH4|SERPINE1|ACTN2|TTN|TUBA4A|PDGFA|ACTN1	0.000901917	0.0132723	0.521167	1.76544	7	72	TIMP1|MMRN1|SERPINE1|SELP|A2M|CD109|FN1|ACTN1|THBS1|SERPINA3|F5|RAB27B|ITIH4|HGF|PF4|LHFPL2|AHSG|CFL1|PCYOX1L|TAGLN2|PDGFA|TGFB1|SPARC|PFN1|SYTL4|CLU|WDR1|VCL|ITGA2B|MAGED2|TGFB3|ACTN4|OLA1|CALM1|FLNA
REACTOME_EGR2_AND_SOX10_MEDIATED_INITIATION_OF_SCHWANN_CELL_MYELINATION	0.0384901	0.245981	0.539536	1.50582	206	25	EGR2|GJB1|MAG|HMGCR|NAB2|ADGRV1|SMARCA4|LAMB1|CYP51A1|MPZ|LAMC1|LAMA2|SOX10	0.51634	0.989613	0.585003	0.985868	3317	3	MBP|NAB2|HMGCR	0.711524	0.904317	0.328001	0.802536	4895	13	EGR2|CYP51A1|HMGCR|SMARCA4|TEAD1
REACTOME_AFLATOXIN_ACTIVATION_AND_DETOXIFICATION	0.0398976	0.251802	-0.753611	-1.54328	186	7	CYP3A4|MGST3	0.459605	0.984345	0.769452	1.02742	2303	1	MGST1	0.0177246	0.11877	-0.762753	-1.65193	73	5	CYP3A4|GGT5|DPEP1|ACY3|GGT7
REACTOME_RUNX1_REGULATES_TRANSCRIPTION_OF_GENES_INVOLVED_IN_DIFFERENTIATION_OF_KERATINOCYTES	0.0414214	0.259267	-0.8137	-1.53127	196	5	SOCS3|CTSL	0.846536	0.998404	0.488512	0.746572	4947	2	RUNX1|SOCS4	0.0549706	0.245568	0.80366	1.46019	307	4	RUNX1|SOCS3|CTSK
REACTOME_INCRETIN_SYNTHESIS_SECRETION_AND_INACTIVATION	0.0417202	0.260067	-0.652041	-1.53886	194	12	GCG|LEP|SPCS1	0.271864	0.952052	0.69131	1.16502	1746	3	ISL1|SPCS3	0.62219	0.85757	0.410462	0.890536	3902	8	SPCS3|SPCS1|CTNNB1|SPCS2|SEC11A|SEC11C
REACTOME_THE_ROLE_OF_GTSE1_IN_G2_M_PROGRESSION_AFTER_G2_CHECKPOINT	0.0424451	0.263506	0.412267	1.3931	233	64	PLK1|GTSE1|CDKN1A|CCNB1|CCNB2|TUBB1|CDK1|TP53|TUBA1A|HSP90AA1|TUBA1C|PSMC4|PSMD1|PSMC3|PSME3|PSMD10|PSMD12|TUBA1B|PSMB9|PSMA1|PSMB3|PSMD2|PSMD8|PSMD3|PSMB7|PSMD7|PSMD6|PSMD14|PSMD11|PSMD13|PSMA6|PSMA4|PSMA5|PSMB4|PSMA8|PSMC1|PSMC6|PSMA3|PSMA2	0.401198	0.980274	-0.303718	-1.02726	602	12	PSMB11|TUBA1C|PSMB2|PSMB7|PSMB1|PSMC5|PSMA7|PSMC2|PSMB10|RPS27A|PSMB8|TUBA4A	0.000585549	0.0103401	0.558473	1.81054	4	52	CDK1|CCNB1|GTSE1|CCNB2|PLK1|TUBB3|TUBB2B|TUBA1C|TUBB6|TUBB2A|TUBA1B|HSP90AA1|TUBB4B|PSMB5|PSMD10|PSMD14|PSMD2|PSMC5|HSP90AB1|PSMD8|PSMB2|PSMB4|PSMA4|PSMC1|PSMA5|PSME3|MAPRE1|PSMC3|PSMA7|PSMD1|PSMB6|PSMC4|PSMD7|PSMB1|PSMD13|PSMA6|PSMB7|TUBA1A|PSMA1|PSMA2
REACTOME_MECP2_REGULATES_TRANSCRIPTION_OF_NEURONAL_LIGANDS	0.0427481	0.264308	0.770327	1.49401	223	6	DLL1|BDNF|HDAC1	0.278846	0.952052	-0.864073	-1.1486	1391	1	HDAC1	0.147243	0.410801	0.732949	1.33172	824	4	BDNF|SIN3A
REACTOME_FGFR2_LIGAND_BINDING_AND_ACTIVATION	0.0430495	0.265079	0.702636	1.52204	226	9	FGF16|FGF6|FGF18|FGFR2	0.968837	0.998404	0.305495	0.552559	6590	4	FGF9|FGF1|FGFR2	0.59987	0.852945	-0.488564	-0.897873	2774	3	FGF10|FGF16
REACTOME_SIGNALING_BY_RETINOIC_ACID	0.0433745	0.265079	-0.502992	-1.47427	199	29	DHRS3|ALDH1A2|RDH5|PDK2|ALDH8A1|RDH14|RARG|RARA|DHRS9|PPARD	0.259478	0.952052	0.588022	1.18257	1936	6	DHRS9|CYP26A1|DHRS3|CRABP1	0.166949	0.440076	0.508984	1.30603	1181	16	CRABP2|ALDH1A3|DHRS9|ALDH1A2|PDK3
REACTOME_EFFECTS_OF_PIP2_HYDROLYSIS	0.0435677	0.265079	0.571258	1.51268	232	20	ITPR3|PRKCQ|TRPC6|DGKG|TRPC3|ITPR2|ABHD12|PRKCH	0.316838	0.953153	0.670691	1.13027	2035	3	RASGRP1|PRKCH|PRKCD	0.567193	0.835195	0.431356	0.935867	3557	8	TRPC6|DGKI
REACTOME_REGULATION_OF_RUNX3_EXPRESSION_AND_ACTIVITY	0.0435902	0.265079	0.433509	1.4112	236	53	CDKN2A|TGFB1|SRC|PSMC4|PSMD1|PSMC3|PSME3|PSMD10|CBFB|PSMD12|PSMB9|PSMA1|MDM2|PSMB3|PSMD2|PSMD8|PSMD3|PSMB7|PSMD7|PSMD6|SMURF2|PSMD14|SMURF1|PSMD11|PSMD13|PSMA6|PSMA4|PSMA5|PSMB4|PSMC1|PSMC6|PSMA3|PSMA2|PSMC2|PSMB2	0.086335	0.772497	-0.457308	-1.44394	150	10	PSMB2|PSMB7|PSMB1|PSMC5|PSMA7|PSMC2|PSMB10|RPS27A|PSMB8|TGFB1	0.0134754	0.101133	0.525168	1.6166	109	38	TGFB1|PSMB5|PSMD10|PSMD14|PSMD2|PSMC5|PSMD8|PSMB2|PSMB4|PSMA4|PSMC1|PSMA5|PSME3|PSMC3|PSMA7|PSMD1|PSMB6|PSMC4|PSMD7|PSMB1|PSMD13|PSMA6|PSMB7|PSMA1|PSMA2|PSMD6|PSMD3|CBFB|PSMC2|SMURF1|PSMD12
REACTOME_FCGR3A_MEDIATED_IL10_SYNTHESIS	0.0437442	0.265079	0.519531	1.4879	235	28	ITPR3|FYN|ADCY8|HCK|LYN|PRKACB|PRKAR1B|PLCG2|SYK|PRKX|ITPR2|SRC	0.732217	0.998404	0.40566	0.815821	5465	6	FCGR2A|PLCG2	0.70877	0.904272	0.311738	0.810378	5066	17	FCGR3A|HCK|FCGR2A|PLCG2|CALM1
REACTOME_SUMOYLATION_OF_TRANSCRIPTION_FACTORS	0.0454716	0.272292	0.602591	1.51548	242	16	CDKN2A|PIAS4|MTA1|TP53|MITF|SUMO3|HIC1|SP3|MDM2	0.876153	0.998404	-0.357212	-0.687115	3133	3	SUMO1|UBE2I|SUMO2	0.551375	0.825206	-0.371731	-0.914229	2124	7	MITF|PIAS1|SP3|UBE2I|PIAS2|SUMO1|SUMO3
REACTOME_DNA_METHYLATION	0.0460299	0.274555	0.828185	1.448	239	4	UHRF1|DNMT3B|DNMT1	0.912746	0.998404	0.448439	0.685331	5334	2	DNMT3L|H3-3A	0.0883448	0.314977	0.878814	1.35552	450	2	UHRF1|DNMT1
REACTOME_TRNA_MODIFICATION_IN_THE_NUCLEUS_AND_CYTOSOL	0.0466231	0.27535	-0.462298	-1.43941	213	38	URM1|THG1L|TRMT61A|TRMT11|TYW3|TRMT112|NSUN6|DUS2|TRMT12|WDR4|TRMT1	0.878005	0.998404	-0.559558	-0.743814	4382	1	ADAT3	0.618412	0.85757	0.336855	0.886991	4446	18	THG1L|TRMT10A|NSUN2|PUS1|EPRS1|DUS2|TRMT61A
REACTOME_KERATAN_SULFATE_BIOSYNTHESIS	0.0470413	0.276254	0.551371	1.49352	251	22	ST3GAL2|FMOD|CHST2|PRELP|B3GNT7|B4GALT1|CHST5|CHST6|OGN	0.840959	0.998404	0.434579	0.732369	5403	3	FMOD|ST3GAL1	0.689412	0.898023	0.331264	0.825116	4798	14	ACAN|B4GALT5|CHST2|B4GALT6|B4GALT2
REACTOME_NOTCH3_INTRACELLULAR_DOMAIN_REGULATES_TRANSCRIPTION	0.0474855	0.27779	0.557288	1.49141	253	21	HES5|FABP7|HEY1|DLGAP5|NOTCH3|IKZF1|HEY2|PBX1|MAML3	0.412469	0.980274	0.549454	1.0563	2963	5	IKZF1|WWC1	0.0532968	0.241687	0.65191	1.50204	349	10	DLGAP5|WWC1
REACTOME_PHOSPHOLIPASE_C_MEDIATED_CASCADE_FGFR2	0.047764	0.278349	0.67897	1.50908	250	10	FGF16|FGF6|FGF18|FGFR2	0.649393	0.998404	0.529619	0.892534	4172	3	FGF9|FGF1|FGFR2	0.597863	0.852945	-0.440953	-0.890326	2629	4	FGF10|FGF16
REACTOME_SCAVENGING_BY_CLASS_B_RECEPTORS	0.0489756	0.283108	0.873688	1.41553	250	3	SAA1|CD36	0.986378	0.998404	-0.507205	-0.674221	4923	1	SCARB1	0.491934	0.786361	-0.623748	-1.0111	2408	2	CD36
REACTOME_SYNTHESIS_SECRETION_AND_INACTIVATION_OF_GLUCAGON_LIKE_PEPTIDE_1_GLP_1	0.049671	0.285093	-0.653714	-1.51192	233	11	GCG|LEP|SPCS1	0.983576	0.998404	0.36832	0.562888	5748	2	SPCS3|DPP4	0.443722	0.753423	0.499178	1.04744	2727	7	SPCS3|SPCS1|CTNNB1|SPCS2|SEC11A|SEC11C
