# Supplementary material for: Interleukin-11 signaling promotes cellular reprogramming and limits fibrotic scarring during tissue regeneration
Source: Sci Adv. 2021 Sep 8;7(37):eabg6497. doi: 10.1126/sciadv.abg6497 (PMC8442930; doi:10.1126/sciadv.abg6497)
Supplement: Supplementary file 2 — Tables S1 to S6 [file sciadv.abg6497_tables_s1_to_s6.zip › sciadv.abg6497_Table_S5.xlsx]

## Sheet: Primers
Genotyping
Allele	Forward primer (5' - 3')	Reverse primer (5' - 3')
il6stsa1462	GCAGTTATTTCAATACTGGCAT	AGAGGTATTCACTGGAAGTGC
stat3stl27	ACCTCTTACTCATCCTCCACAGG	AATCATCCTGCAGATTCTCCAA
il11rabns251	ACATCACTGAAATCAACCCGC	AAGAGGGTTCATTGACTTACAGA
il11abns311	AGACCGGGTGTTTAGTACAGA	CTGCTGATTGCTGGAAGAGA
il11bbns312	TACTCTGGTCTTAAATCTTTCAAGT	ATCGTTCCCCAATTCGTCAC
qPCR - zebrafish
Gene	Forward primer (5' - 3')	Reverse primer (5' - 3')
rpl13a	TCTGGAGGACTGTAAGAGGTATGC	AGACGCACAATCTTGAGAGCAG
socs3b	GACCATCACCACTTCTTCAC	ATGGATGAGTTTGAGGACAC
il11a	GGACAAATATGAAATTGCTGGGTG	AGCGTCAGAAGGAGTTTGGT
il11b	TGAACGCAAATGAGTTGACTG	CCCAATTCGTCACTATTCCGT
il6	CAGAGACGAGCAGTTTGAGAG	CCAGTTGTCTTTATACCATGTCAG
lif (m17)	CCGTTCAGTTAGTGCAACCA	TGACCGGAGATTGTAGACAC
cntf	GTCACCTAATATCCATCCCTCC	GTCCAGCTCCTCTTTAACTTCAG
osm (si:ch73-47f2.1)	AAACCCCTCATTTCTAAGACCA	GTTCTTCAAGTCAAGTTCAGGA
clcf1	GAGACACTTACCTGTCATATCTC	ATGAGCCCAGATATTGAGCC
aldh1a2	GTACCCAATCCTGAGATCAA	CTCACAGAATCATGCCATTC
fn1b	CTCTTCCAAATGGTGTCACG	CACACTTGAACTCTCCTTTGC
acta2	GAAGATCAAGATAATCGCTCCAC	GCAATAGCAGAATTACGGGAC
mylka	CCTCAAATCCAGCAGTTTCCT	CTTCCTGAATTGGTTTGCGG
cilp2	TCGAGAAAGAGTCTGCTCAC	CAGTATGAGTGCACTGGTGG
egr1	GAGATGATCATGCTGAACTCTG	GCCTGTGTAGGATATGGGAG
egr2b	GCCGATAGCATCTATTCGGT	CGTTAATCAGGCCATCTCCT
elnb	CGGAACAGGAACTGGCATTAGG	ACCACCAGGCCCAATTCC
loxa	CACAGAAGAGTAGCAGAGGG	CTGGGATTAACACTAACTTTGAGG
loxl2b	CAAGGGAGAAGGTCGTATCTG	CTATTGATGTTGTTGGTAAGGGTG
vcanb	CCAAACCGTCAGATATCCCA	TCATACTTCTCATAGGCGTTCC
tgfb2	ACAGCGATACATCAACAGCA	GAATCCTTTGTTTCTGTCTCTGTG
tgfb1a	TTCCAGCAAGCTCAGAATAACAC	GAGACAAAGCGAGTTCCCAG
tgfb1b	GGGTTGCTGTGTTAGAAGTC	CAACTGTTCCACCTTATGCTG
fli1a	GGTCCGTCATCTTGAACTCTC	TCCTCAGCCAGATCCTTATCAG
il11ra	CATACAGAGCCTCATACAGTCAG	TGGTTTCAAGAGTTCACGGA
snai1b	CAGTGAACTGGAGAGTCAGACTG	CACTGCGGGACGACTGCATA
col1a1a	GTACTGGATTGACCCTGACC	CATACTCGAACTGGAAGCCA
col1a1b	CCCTATCACTCCGACATTCC	TACCATACTGGAACTGGAAGC
tie1	TTTGACCACAGTGGGATTTTC	CATTGAATTTCCAAGCGATG
tie2 (tek)	TCAACACAGAGCCCTACAGC	TGGGTCAGGTACTGGGTCAT
mvp	ATCCTTACAGACAAGAAAGCCCT	GTCACAAGCCACTCTTCTCC
mmp9	CAGTGGAAATGATGTGCTTGG	GAAGTAGAAGAATCCCTTGTAGAG
junba	TTTGCCTGATGTAATATAACGGAG	ATGACCATAAGCAGAAAGAAACGA
junbb	GCTTGTGTTTAATTCATTCCAGAG	GTTTGTAGTCGTGTAGAGCC
edn1	GTTACAGTTTAAAGCAGCGTCAG	GTTCTCACCCTTCTAATCTTTGTC
sox9a	ACTTTGGAGATTACTGAACGAGG	GTTCTTCACCGACTTCCTCC
qPCR - Human
Gene	Forward primer (5' - 3')	Reverse primer (5' - 3')
GAPDH	ATGGAAATCCCATCACCATCTT	CGCCCCACTTGATTTTGG
IL11RA	CTATGAGAACTTCTCTTGCACTTGGAG	ACTGTCTTCTTCCTGTAGGAGGTG
TGFB2	TTGCAGAACCCAAAAGCCAG	TCACAACTTTGCTGTCGATGT
TGFB1	TTCTTCAACACATCAGAGCTCC	GTATCGCCAGGAATTGTTGC
SNAI1	TAATCCAGAGTTTACCTTCCAGCA	CAGGACAGAGTCCCAGATGAG
IL11	CACAGCTGAGGGACAAATTCC	CAGGTAGGACAGTAGGTCCGC
In situ hybridization
Gene	Forward primer (5' - SP6 promoter - gene specific seq - 3')	Reverse primer (5' - T7 promoter - gene specific seq - 3')
il11a	AGCTATTTAGGTGACACTATAGATGAAATTGCTGGGTGACTC	TAATACGACTCACTATAGGGCTATTTCCCCACAATTCGAA
il11b	AGCTATTTAGGTGACACTATAGATGAAACTGTCGCCTGACTC	TAATACGACTCACTATAGGGTTATGATGGTGTATCAGGGT
myl7	AGCTATTTAGGTGACACTATAGAGACCAACAGCAAAGCAGAC	TAATACGACTCACTATAGGGTGATGCTCTACTCATAGTCAAGG

## Sheet: Ct values
Figure	Condition	Gene	Average Ct values	Housekeeping gene average Ct values			Figure	Condition	Gene	Average Ct values	Housekeeping gene average Ct values			Figure	Condition	Gene	Average Ct values	Housekeeping gene average Ct values
Fig. 2B	1 hps	socs3b	24.7	19.42	rpl13a		Fig. 8C	Scr	IL11RA	26.79	16.5	GAPDH		Fig. S9D	stat3+/+	socs3b	26.7	24.89	rpl13a
		il6	30.48	19.48					TGFB1	26.53	18.73					acta2	30.9	24.89
		il11a	27.48	19.91					TGFB2	28.31	16.5					mylka	31.64	26.09
		il11b	32.52	19.91					SNAI1	23.36	16.5					cilp2	31.1	26.09
		lif	31.47	19.48				siIL11RA	IL11RA	29.49	17.4					egr1	33.3	26.09
		cntf	28.91	19.09					TGFB1	26.01	19.49					egr2b	33.52	25.72
		osm	34.16	21.61					TGFB2	24.29	17.4					elnb	30.16	26.09
	1 hpci	socs3b	22.84	20.04					SNAI1	23.2	17.4					vcanb	30.04	26.09
		il6	34.28	22.78												col1a1a	26.9	26.09
		il11a	27.05	23.67			Fig. 8D	Control	TGFB1	25.26	19.02	GAPDH				col1a1b	22.64	26.09
		il11b	29.78	23.67					TGFB2	31.93	19.02					tgfb2	27.95	26.09
		lif	35.25	22.78					SNAI1	28.18	19.02					tgfb1a	37.42	26.09
		cntf	32.46	22.27				IL-11	TGFB1	26.91	19.33					tgfb1b	36.68	26.09
		osm	33.82	21.71					TGFB2	33.93	19.33				stat3+/-	socs3b	29.25	26.49
									SNAI1	29.12	19.33					acta2	31.09	26.49
Fig. 3H	WT	aldh1a2	23.97	24.65	rpl13a											mylka	32.8	27.82
	il11ra-/-	aldh1a2	26.5	26.42			Fig. 8E	Control	IL11	37.41	19.02	GAPDH				cilp2	31.77	27.82
									TGFB1	25.26	19.02					egr1	33.38	27.82
Fig. 3J	WT heart	fn1b	21.03	21.44	rpl13a				TGFB2	31.93	19.02					egr2b	33.43	26.98
	il11ra-/- heart	fn1b	23.88	22.24					SNAI1	28.18	19.02					elnb	30.11	27.82
	WT fin	fn1b	23.07	24.26				TGFB2	IL11	35.58	19.54					vcanb	30.92	27.82
	il11ra-/- fin	fn1b	28.01	28.23					TGFB1	24.79	19.54					col1a1a	28.26	27.82
									TGFB2	29.55	19.54					col1a1b	24.04	27.82
Fig. 5E	WT	socs3b	27.15	22.62	rpl13a				SNAI1	27.15	19.54					tgfb2	28.25	27.82
		acta2	26.03	22.62				TGFB2 + IL11	TGFB1	27.26	20.09					tgfb1a	37.73	27.82
		mylka	29.5	24.87					TGFB2	30.88	20.09					tgfb1b	37.63	27.82
		cilp2	30.07	24.87					SNAI1	28.08	20.09
		egr1	25.84	21.44										Fig. S11D	il11ra+/+	acta2	26.03	22.62	rpl13a
		egr2b	32.66	25.1			Fig. 8F	Scr	IL11RA	28.24	17.43	GAPDH				mylka	29.5	24.87
		elnb	29.55	24.87					ACTA2	25.71	17.43					tgfb2	26.31	24.87
		loxa	26.25	21.44					MYLK	29.54	17.43					edn1	29.78	24.87
		vcanb	28.09	24.87					TGFB1	22.7	17.43					sox9a	28.44	24.87
		tgfb2	26.31	24.87					TGFB2	29.86	17.43					snai1b	25.79	22.62
		tgfb1a	34.88	24.87					SNAI1	27.42	17.43					vcanb	28.09	24.87
	il11ra-/-	socs3b	29.57	23.84					ELN	36.08	17.43				il11ra-/-	acta2	26	23.84
		acta2	26	23.84					VCAN	32.1	17.43					mylka	29.99	26.91
		mylka	29.99	26.91				siIL11RA	IL11RA	30.85	18.44					tgfb2	26.87	26.91
		cilp2	30.21	26.91					ACTA2	25.77	18.44					edn1	29.69	26.91
		egr1	25.73	22.24					MYLK	29.3	18.44					sox9a	29.43	26.91
		egr2b	32.56	26.69					TGFB1	22.68	18.44					snai1b	25.39	23.84
		elnb	28.13	26.91					TGFB2	24.23	18.44					vcanb	28.34	26.91
		loxa	26.25	22.24					SNAI1	26.18	18.44
		vcanb	28.34	26.91					ELN	34.16	18.44			Fig. S11E	stat3+/+	acta2	30.9	24.89	rpl13a
		tgfb2	26.87	26.91					VCAN	31.14	18.44					mylka	31.64	26.09
		tgfb1a	36.04	26.91				siIL11RA + TGFB inhibitor	IL11RA	30.81	17.83					tgfb2	27.95	26.09
									ACTA2	25.81	17.83					tgfb1a	37.42	26.09
Fig. 5F	WT	socs3b	28.82	24.27	rpl13a				MYLK	29.98	17.83					tgfb1b	36.68	26.09
		acta2	33.28	23.02					TGFB1	23.45	17.83					edn1	31.92	26.09
		mylka	29.86	23.02					TGFB2	26.44	17.83					sox9a	29.74	26.09
		cilp2	29.82	23.67					SNAI1	28.33	17.83					snai1b	26.7	24.89
		egr1	30.66	24.27					ELN	36.63	17.83					vcanb	30.04	26.09
		egr2b	31.18	23.67					VCAN	34.11	17.83				stat3+/-	acta2	31.09	26.49
		elnb	28.63	24.27												mylka	32.8	27.82
		loxa	34.8	24.27			Fig. S2F	Uncut	socs3b	28.38	23.1	rpl13a				tgfb2	28.25	27.82
		vcanb	28.59	23.67					il6	38.07	22.29					tgfb1a	37.73	27.82
		tgfb2	27.68	24.27					il11a	35.11	23.1					tgfb1b	37.63	27.82
	il11ra-/-	socs3b	33.36	27.6					il11b	37.24	23.1					edn1	30.83	27.82
		acta2	32.62	23.73					lif	35.44	22.29					sox9a	30.17	27.82
		mylka	29.78	23.73					cntf	34.16	22.29					snai1b	26.03	26.49
		cilp2	31.05	26.15					osm	33.06	22.29					vcanb	30.92	27.82
		egr1	31.04	27.6					clcf1	30.72	22.29
		egr2b	32	26.15				1 hpa	socs3b	27.89	25.06
		elnb	29.23	27.6					il6	36.3	23.45
		loxa	36.58	27.6					il11a	32.11	25.06
		vcanb	29.58	26.15					il11b	36.22	25.06
		tgfb2	30.19	27.6					lif	34.64	23.45
									cntf	35.28	23.45
Fig. 6A	Tg(fli1:GFP)- uninjured	fli1a	34.72	27.14	rpl13a				osm	31.39	23.45
		il11ra	36.02	27.14					clcf1	32.3	23.45
	Tg(fli1:GFP)+ uninjured	fli1a	27.86	25.49
		il11ra	31.47	25.49			Fig. S2H	Tg(fli1:GFP)- 96 hpci	il11a	29.49	24.69	rpl13a
	Tg(fli1:GFP)- 96 hpci	fli1a	33.27	27					il11b	31.43	24.69
		il11ra	35.31	27				Tg(fli1:GFP)+ 96 hpci	il11a	30.56	26.34
		socs3b	28.93	27					il11b	31.26	26.34
	Tg(fli1:GFP)+ 96 hpci	fli1a	31.5	29.42
		il11ra	35.69	29.42			Fig. S4F	Cre-	il11ra	24.65	20.32	rpl13a
		socs3b	30.04	29.42				Cre+	il11ra	22.3	20.44
Fig. 6G	WT	socs3b	30.95	29.24	rpl13a		Fig. S7B	il11ra+/+	fn1b	22.9	18.57	rpl13a
		acta2	37.35	28.49					mvp	23.53	18.57
		mylka	34.51	28.22					mmp9	24.27	18.57
		snai1b	36.6	29.24					junba	24.05	18.57
		tgfb2	33.45	28.22					junbb	22.12	18.57
		tie1	34.61	29.19				il11ra-/-	fn1b	25.1	18.63
		tie2	31.53	29.19					mvp	24.45	18.63
		elnb	36.85	28.45					mmp9	25.39	18.63
		loxa	41.88	28.49					junba	25.12	18.63
		loxl2b	36.45	29.19					junbb	22.92	18.63
		col1a1a	31.02	29.19
		col1a1b	30.26	29.19			Fig. S7C	stat3+/+	fn1b	23.39	19.76	rpl13a
	il11ra-/-	socs3b	33.05	30.84					mvp	24.39	19.76
		acta2	37.39	30.68					mmp9	25.25	19.76
		mylka	32.67	28.76					junba	25.38	19.76
		snai1b	35.12	30.84					junbb	23.28	19.76
		tgfb2	32	28.76				stat3-/-	fn1b	26.64	19.63
		tie1	37.09	30.7					mvp	24.96	19.63
		tie2	33.88	30.7					mmp9	26.44	19.63
		elnb	35.16	30.17					junba	27.8	19.63
		loxa	39.3	30.68					junbb	24.76	19.63
		loxl2b	36.39	30.7
		col1a1a	31.12	30.7
		col1a1b	30.17	30.7
